# Supplementary material for: The Influence of Cryopreservation and Low-Temperature Seed Storage on the Morphological and Agronomical Characteristics of Fiber Flax
Source: Plants (Basel). 2026 Feb 13;15(4):602. doi: 10.3390/plants15040602 (PMC12944033; doi:10.3390/plants15040602)
Supplement: Supplementary file 1 [file plants-15-00602-s001.zip]

Archive with 4 entries (4 files):
- Pavlov25_Table S1_pl2.pdf
- Pavlov25_Table S2_pl2.pdf
- Pavlov25_Table S3_pl2.xlsx
- Pavlov25_Table S4_pl2.pdf
