# Supplementary material for: The Influence of Cryopreservation and Low-Temperature Seed Storage on the Morphological and Agronomical Characteristics of Fiber Flax
Source: Plants (Basel). 2026 Feb 13;15(4):602. doi: 10.3390/plants15040602 (PMC12944033; doi:10.3390/plants15040602)
Supplement: Supplementary file 1 [file plants-15-00602-s001.zip › Pavlov25_Table S3_pl2.xlsx]

## Sheet: TabS3_ANOVA0725
Table S3. Two-way ANOVA analyses of storage type, cycle of seeds reproduction and their interaction influence on the manifestation of morphological, phenological and economically valuable characters. Post-hoc analysis LSD (Fisher) and HSD (Tukey) difference between different types of storages in 2020 and 2021 years (reduced average values of characters in 2020 and 2021)
germr	exp	year	{1} 75,135	{2} 82,475	{3} 76,638	{4} 84,226	{5} 72,358	{6} 83,376	{7} 75,701	{8} 85,330	{9} 61,392	{10} 80,674	{11} 69,723	{12} 79,535	{13} 77,045	{14} 84,141	{15} 83,563	{16} 83,563		germr	exp	year	{1} 75,135	{2} 82,475	{3} 76,638	{4} 84,226	{5} 72,358	{6} 83,376	{7} 75,701	{8} 85,330	{9} 61,392	{10} 80,674	{11} 69,723	{12} 79,535	{13} 77,045	{14} 84,141	{15} 83,563	{16} 83,563
1	m10	2020		0.966896	1	0.849804	1	0.9205	1	0.722376	0.26968	0.997653	0.998173	0.999826	1	0.858056	0.907242	0.907242		1	m10	2020		0.131557	0.753325	0.0642514	0.562343	0.091919	0.90576	0.0392555	0.006736	0.251525	0.262299	0.360503	0.689819	0.0666499	0.085093	0.085093
2	m10	2021	0.966896		0.995966	1	0.732426	1	0.98329	0.999999	0.00792185	1	0.379419	0.999999	0.998108	1	1	1		2	m10	2021	0.131557		0.227438	0.714517	0.0406887	0.850585	0.162908	0.551445	9.88565e-05	0.706599	0.0112941	0.539732	0.260765	0.727784	0.820082	0.820082
3	m30	2020	1	0.995966		0.956888	0.999875	0.984078	1	0.886286	0.148171	0.999939	0.979961	0.999999	1	0.960553	0.97973	0.97973		3	m30	2020	0.753325	0.227438		0.119501	0.37357	0.165129	0.844577	0.0761868	0.0029814	0.401199	0.154569	0.545685	0.932185	0.123541	0.154059	0.154059
4	m30	2021	0.849804	1	0.956888		0.494033	1	0.899861	1	0.00299029	0.999988	0.201523	0.999631	0.972398	1	1	1		4	m30	2021	0.0642514	0.714517	0.119501		0.0176503	0.858947	0.0817303	0.817323	3.40843e-05	0.45941	0.00448026	0.330118	0.139867	0.985818	0.889741	0.889741
5	m50	2020	1	0.732426	0.999875	0.494033		0.611342	0.999995	0.353195	0.618522	0.915355	1	0.972508	0.999634	0.505577	0.585387	0.585387		5	m50	2020	0.562343	0.0406887	0.37357	0.0176503		0.0266974	0.486038	0.0100858	0.0273662	0.0891371	0.582328	0.140051	0.330468	0.0184085	0.0244063	0.0244063
6	m50	2021	0.9205	1	0.984078	1	0.611342		0.952868	1	0.00480588	1	0.278657	0.999967	0.991021	1	1	1		6	m50	2021	0.091919	0.850585	0.165129	0.858947	0.0266974		0.115446	0.683048	5.72289e-05	0.572854	0.0070636	0.424051	0.191379	0.87292	0.968805	0.968805
7	m80	2020	1	0.98329	1	0.899861	0.999995	0.952868		0.791934	0.217572	0.999281	0.994858	0.999968	1	0.90636	0.943433	0.943433		7	m80	2020	0.90576	0.162908	0.844577	0.0817303	0.486038	0.115446		0.0507168	0.00497624	0.302288	0.216631	0.424841	0.778689	0.0846759	0.107178	0.107178
8	m80	2021	0.722376	0.999999	0.886286	1	0.353195	1	0.791934		0.00162865	0.999661	0.126711	0.996248	0.917482	1	1	1		8	m80	2021	0.0392555	0.551445	0.0761868	0.817323	0.0100858	0.683048	0.0507168		1.73329e-05	0.333582	0.00243908	0.230698	0.0902656	0.803561	0.711874	0.711874
9	Ng	2020	0.26968	0.00792185	0.148171	0.00299029	0.618522	0.00480588	0.217572	0.00162865		0.020992	0.914301	0.0379004	0.1242	0.00313461	0.00432999	0.00432999		9	Ng	2020	0.006736	9.88565e-05	0.0029814	3.40843e-05	0.0273662	5.72289e-05	0.00497624	1.73329e-05		0.000291456	0.0885896	0.00057082	0.00237791	3.59004e-05	5.1072e-05	5.1072e-05
10	Ng	2021	0.997653	1	0.999939	0.999988	0.915355	1	0.999281	0.999661	0.020992		0.620588	1	0.999984	0.999991	0.999999	0.999999		10	Ng	2021	0.251525	0.706599	0.401199	0.45941	0.0891371	0.572854	0.302288	0.333582	0.000291456		0.0275618	0.811811	0.449855	0.470131	0.546744	0.546744
11	Nd	2020	0.998173	0.379419	0.979961	0.201523	1	0.278657	0.994858	0.126711	0.914301	0.620588		0.770294	0.967544	0.208437	0.26016	0.26016		11	Nd	2020	0.262299	0.0112941	0.154569	0.00448026	0.582328	0.0070636	0.216631	0.00243908	0.0885896	0.0275618		0.0467233	0.132462	0.00469135	0.00639677	0.00639677
12	Nd	2021	0.999826	0.999999	0.999999	0.999631	0.972508	0.999967	0.999968	0.996248	0.0379004	1	0.770294		1	0.999702	0.999941	0.999941		12	Nd	2021	0.360503	0.539732	0.545685	0.330118	0.140051	0.424051	0.424841	0.230698	0.00057082	0.811811	0.0467233		0.603221	0.338825	0.402085	0.402085
13	LT	2020	1	0.998108	1	0.972398	0.999634	0.991021	1	0.917482	0.1242	0.999984	0.967544	1		0.975022	0.988216	0.988216		13	LT	2020	0.689819	0.260765	0.932185	0.139867	0.330468	0.191379	0.778689	0.0902656	0.00237791	0.449855	0.132462	0.603221		0.144456	0.178941	0.178941
14	LT	2021	0.858056	1	0.960553	1	0.505577	1	0.90636	1	0.00313461	0.999991	0.208437	0.999702	0.975022		1	1		14	LT	2021	0.0666499	0.727784	0.123541	0.985818	0.0184085	0.87292	0.0846759	0.803561	3.59004e-05	0.470131	0.00469135	0.338825	0.144456		0.9038	0.9038
15	cont	2020	0.907242	1	0.97973	1	0.585387	1	0.943433	1	0.00432999	0.999999	0.26016	0.999941	0.988216	1		1		15	cont	2020	0.085093	0.820082	0.154059	0.889741	0.0244063	0.968805	0.107178	0.711874	5.1072e-05	0.546744	0.00639677	0.402085	0.178941	0.9038		1
16	cont	2021	0.907242	1	0.97973	1	0.585387	1	0.943433	1	0.00432999	0.999999	0.26016	0.999941	0.988216	1	1			16	cont	2021	0.085093	0.820082	0.154059	0.889741	0.0244063	0.968805	0.107178	0.711874	5.1072e-05	0.546744	0.00639677	0.402085	0.178941	0.9038	1
Hpr	exp	year	{1} 82,681	{2} 78,947	{3} 82,522	{4} 78,178	{5} 80,785	{6} 78,738	{7} 80,833	{8} 84,887	{9} 82,331	{10} 79,559	{11} 84,673	{12} 79,436	{13} 86,059	{14} 81,218	{15} 81,908	{16} 81,908		Hpr	exp	year	{1} 82,681	{2} 78,947	{3} 82,522	{4} 78,178	{5} 80,785	{6} 78,738	{7} 80,833	{8} 84,887	{9} 82,331	{10} 79,559	{11} 84,673	{12} 79,436	{13} 86,059	{14} 81,218	{15} 81,908	{16} 81,908
1	m10	2020		0.985809	1	0.934439	0.999994	0.977049	0.999996	0.999956	1	0.997545	0.999988	0.996345	0.994514	1	1	1		1	m10	2020		0.170417	0.952651	0.100532	0.481527	0.148345	0.492563	0.413535	0.896078	0.249546	0.459883	0.231867	0.213693	0.586526	0.773498	0.773498
2	m10	2021	0.985809		0.990512	1	0.999996	1	0.999994	0.671256	0.994426	1	0.721795	1	0.389606	0.999937	0.99862	0.99862		2	m10	2021	0.170417		0.188857	0.774669	0.495007	0.937732	0.48394	0.0328224	0.212975	0.819824	0.0391745	0.855391	0.0117857	0.400004	0.274351	0.274351
3	m30	2020	1	0.990512		0.949859	0.999998	0.983998	0.999999	0.999897	1	0.99861	0.999968	0.99784	0.991407	1	1	1		3	m30	2020	0.952651	0.188857		0.112636	0.518858	0.164899	0.530355	0.380994	0.943197	0.274032	0.425107	0.255091	0.193389	0.627769	0.819244	0.819244
4	m30	2021	0.934439	1	0.949859		0.999672	1	0.999595	0.482827	0.964782	1	0.534848	1	0.241467	0.998162	0.985949	0.985949		4	m30	2021	0.100532	0.774669	0.112636		0.334941	0.835024	0.326283	0.0169373	0.128723	0.607776	0.0204461	0.639829	0.00575384	0.262052	0.170875	0.170875
5	m50	2020	0.999994	0.999996	0.999998	0.999672		0.999983	1	0.968092	1	1	0.979695	1	0.818202	1	1	1		5	m50	2020	0.481527	0.495007	0.518858	0.334941		0.447533	0.985787	0.133236	0.565644	0.648194	0.153977	0.615951	0.0562545	0.871754	0.675912	0.675912
6	m50	2021	0.977049	1	0.983998	1	0.999983		0.999977	0.620083	0.990044	1	0.672332	1	0.344994	0.999817	0.997115	0.997115		6	m50	2021	0.148345	0.937732	0.164899	0.835024	0.447533		0.4371	0.0275139	0.186648	0.759785	0.0329449	0.79465	0.00972403	0.358453	0.242449	0.242449
7	m80	2020	0.999996	0.999994	0.999999	0.999595	1	0.999977		0.971034	1	1	0.981779	1	0.82734	1	1	1		7	m80	2020	0.492563	0.48394	0.530355	0.326283	0.985787	0.4371		0.137659	0.577664	0.635504	0.158943	0.603551	0.0583971	0.885795	0.688932	0.688932
8	m80	2021	0.999956	0.671256	0.999897	0.482827	0.968092	0.620083	0.971034		0.999739	0.807552	1	0.782529	1	0.987917	0.998526	0.998526		8	m80	2021	0.413535	0.0328224	0.380994	0.0169373	0.133236	0.0275139	0.137659		0.344183	0.0539067	0.936408	0.0489252	0.662724	0.177791	0.271583	0.271583
9	Ng	2020	1	0.994426	1	0.964782	1	0.990044	1	0.999739		0.999335	0.999908	0.998925	0.985994	1	1	1		9	Ng	2020	0.896078	0.212975	0.943197	0.128723	0.565644	0.186648	0.577664	0.344183		0.305628	0.385567	0.28514	0.171022	0.678907	0.874989	0.874989
10	Ng	2021	0.997545	1	0.99861	1	1	1	1	0.807552	0.999335		0.847836	1	0.533345	0.999999	0.999905	0.999905		10	Ng	2021	0.249546	0.819824	0.274032	0.607776	0.648194	0.759785	0.635504	0.0539067	0.305628		0.0637005	0.963651	0.0203372	0.537479	0.384078	0.384078
11	Nd	2020	0.999988	0.721795	0.999968	0.534848	0.979695	0.672332	0.981779	1	0.999908	0.847836		0.825406	1	0.993163	0.999355	0.999355		11	Nd	2020	0.459883	0.0391745	0.425107	0.0204461	0.153977	0.0329449	0.158943	0.936408	0.385567	0.0637005		0.0579331	0.606192	0.203738	0.306906	0.306906
12	Nd	2021	0.996345	1	0.99784	1	1	1	1	0.782529	0.998925	1	0.825406		0.503489	0.999997	0.999824	0.999824		12	Nd	2021	0.231867	0.855391	0.255091	0.639829	0.615951	0.79465	0.603551	0.0489252	0.28514	0.963651	0.0579331		0.0182695	0.508123	0.360126	0.360126
13	LT	2020	0.994514	0.389606	0.991407	0.241467	0.818202	0.344994	0.82734	1	0.985994	0.533345	1	0.503489		0.89196	0.964872	0.964872		13	LT	2020	0.213693	0.0117857	0.193389	0.00575384	0.0562545	0.00972403	0.0583971	0.662724	0.171022	0.0203372	0.606192	0.0182695		0.0784138	0.12884	0.12884
14	LT	2021	1	0.999937	1	0.998162	1	0.999817	1	0.987917	1	0.999999	0.993163	0.999997	0.89196		1	1		14	LT	2021	0.586526	0.400004	0.627769	0.262052	0.871754	0.358453	0.885795	0.177791	0.678907	0.537479	0.203738	0.508123	0.0784138		0.797158	0.797158
15	cont	2020	1	0.99862	1	0.985949	1	0.997115	1	0.998526	1	0.999905	0.999355	0.999824	0.964872	1		1		15	cont	2020	0.773498	0.274351	0.819244	0.170875	0.675912	0.242449	0.688932	0.271583	0.874989	0.384078	0.306906	0.360126	0.12884	0.797158		1
16	cont	2021	1	0.99862	1	0.985949	1	0.997115	1	0.998526	1	0.999905	0.999355	0.999824	0.964872	1	1			16	cont	2021	0.773498	0.274351	0.819244	0.170875	0.675912	0.242449	0.688932	0.271583	0.874989	0.384078	0.306906	0.360126	0.12884	0.797158	1
Hsr	exp	year	{1} 69,299	{2} 67,550	{3} 69,542	{4} 66,518	{5} 67,976	{6} 69,154	{7} 68,630	{8} 72,619	{9} 68,721	{10} 64,288	{11} 70,957	{12} 66,297	{13} 73,923	{14} 73,983	{15} 69,375	{16} 69,375		Hsr	exp	year	{1} 69,299	{2} 67,550	{3} 69,542	{4} 66,518	{5} 67,976	{6} 69,154	{7} 68,630	{8} 72,619	{9} 68,721	{10} 64,288	{11} 70,957	{12} 66,297	{13} 73,923	{14} 73,983	{15} 69,375	{16} 69,375
1	m10	2020		0.999997	1	0.998966	1	1	1	0.993385	1	0.832834	0.999998	0.997619	0.898427	0.889487	1	1		1	m10	2020		0.500682	0.925066	0.286818	0.60977	0.955272	0.795998	0.205197	0.823297	0.0597472	0.523004	0.250902	0.081107	0.0774279	0.976551	0.976551
2	m10	2021	0.999997		0.999981	1	1	0.999999	1	0.821552	1	0.994426	0.991506	1	0.506789	0.491768	0.999994	0.999994		2	m10	2021	0.500682		0.443482	0.690321	0.869455	0.536654	0.67697	0.0570257	0.651473	0.212974	0.193915	0.628735	0.0184895	0.0175044	0.482378	0.482378
3	m30	2020	1	0.999981		0.997429	0.999999	1	1	0.996922	1	0.782796	1	0.994706	0.93005	0.922967	1	1		3	m30	2020	0.925066	0.443482		0.247488	0.545997	0.880668	0.724552	0.239558	0.75109	0.0489747	0.58545	0.21531	0.0976278	0.0933222	0.948441	0.948441
4	m30	2021	0.998966	1	0.997429		1	0.999433	0.99996	0.576135	0.999933	0.999921	0.923181	1	0.27589	0.264921	0.998612	0.998612		4	m30	2021	0.286818	0.690321	0.247488		0.574184	0.312278	0.416882	0.0236344	0.397249	0.391473	0.0934464	0.931881	0.00696183	0.00656528	0.274078	0.274078
5	m50	2020	1	1	0.999999	1		1	1	0.895602	1	0.982418	0.997792	0.999998	0.61549	0.600152	1	1		5	m50	2020	0.60977	0.869455	0.545997	0.574184		0.649382	0.800531	0.0799069	0.773445	0.160583	0.254118	0.517862	0.0270819	0.0256859	0.589471	0.589471
6	m50	2021	1	0.999999	1	0.999433	1		1	0.990027	1	0.859573	0.999995	0.998612	0.875986	0.865962	1	1		6	m50	2021	0.955272	0.536654	0.880668	0.312278	0.649382		0.839516	0.186572	0.867159	0.0671064	0.487543	0.274078	0.0724346	0.0690958	0.931881	0.931881
7	m80	2020	1	1	1	0.99996	1	1		0.965783	1	0.934415	0.999868	0.999864	0.774251	0.760846	1	1		7	m80	2020	0.795998	0.67697	0.724552	0.416882	0.800531	0.839516		0.130043	0.971863	0.100516	0.371442	0.370329	0.0474202	0.045114	0.773445	0.773445
8	m80	2021	0.993385	0.821552	0.996922	0.576135	0.895602	0.990027	0.965783		0.971715	0.139201	0.999998	0.519607	1	1	0.994729	0.994729		8	m80	2021	0.205197	0.0570257	0.239558	0.0236344	0.0799069	0.186572	0.130043		0.138744	0.00275053	0.521995	0.0193637	0.614965	0.598894	0.215508	0.215508
9	Ng	2020	1	1	1	0.999933	1	1	1	0.971715		0.923882	0.999919	0.999785	0.794065	0.781155	1	1		9	Ng	2020	0.823297	0.651473	0.75109	0.397249	0.773445	0.867159	0.971863	0.138744		0.0938545	0.390263	0.352143	0.0511357	0.0486708	0.800531	0.800531
10	Ng	2021	0.832834	0.994426	0.782796	0.999921	0.982418	0.859573	0.934415	0.139201	0.923882		0.433662	0.999979	0.0450229	0.042596	0.817867	0.817867		10	Ng	2021	0.0597472	0.212974	0.0489747	0.391473	0.160583	0.0671064	0.100516	0.00275053	0.0938545		0.0140671	0.439638	0.000697073	0.000653536	0.0561782	0.0561782
11	Nd	2020	0.999998	0.991506	1	0.923181	0.997792	0.999995	0.999868	0.999998	0.999919	0.433662		0.893114	0.997908	0.997413	0.999999	0.999999		11	Nd	2020	0.523004	0.193915	0.58545	0.0934464	0.254118	0.487543	0.371442	0.521995	0.390263	0.0140671		0.0788824	0.256499	0.247219	0.542128	0.542128
12	Nd	2021	0.997619	1	0.994706	1	0.999998	0.998612	0.999864	0.519607	0.999785	0.999979	0.893114		0.236858	0.226993	0.996907	0.996907		12	Nd	2021	0.250902	0.628735	0.21531	0.931881	0.517862	0.274078	0.370329	0.0193637	0.352143	0.439638	0.0788824		0.00559998	0.00527712	0.239344	0.239344
13	LT	2020	0.898427	0.506789	0.93005	0.27589	0.61549	0.875986	0.774251	1	0.794065	0.0450229	0.997908	0.236858		1	0.909119	0.909119		13	LT	2020	0.081107	0.0184895	0.0976278	0.00696183	0.0270819	0.0724346	0.0474202	0.614965	0.0511357	0.000697073	0.256499	0.00559998		0.981541	0.0859943	0.0859943
14	LT	2021	0.889487	0.491768	0.922967	0.264921	0.600152	0.865962	0.760846	1	0.781155	0.042596	0.997413	0.226993	1		0.900763	0.900763		14	LT	2021	0.0774279	0.0175044	0.0933222	0.00656528	0.0256859	0.0690958	0.045114	0.598894	0.0486708	0.000653536	0.247219	0.00527712	0.981541		0.082127	0.082127
15	cont	2020	1	0.999994	1	0.998612	1	1	1	0.994729	1	0.817867	0.999999	0.996907	0.909119	0.900763		1		15	cont	2020	0.976551	0.482378	0.948441	0.274078	0.589471	0.931881	0.773445	0.215508	0.800531	0.0561782	0.542128	0.239344	0.0859943	0.082127		1
16	cont	2021	1	0.999994	1	0.998612	1	1	1	0.994729	1	0.817867	0.999999	0.996907	0.909119	0.900763	1			16	cont	2021	0.976551	0.482378	0.948441	0.274078	0.589471	0.931881	0.773445	0.215508	0.800531	0.0561782	0.542128	0.239344	0.0859943	0.082127	1
Hbr	exp	year	{1} 77,859	{2} 74,596	{3} 77,609	{4} 73,973	{5} 76,247	{6} 74,899	{7} 76,403	{8} 80,406	{9} 77,389	{10} 74,044	{11} 79,941	{12} 74,026	{13} 82,117	{14} 78,570	{15} 77,225	{16} 77,225		Hbr	exp	year	{1} 77,859	{2} 74,596	{3} 77,609	{4} 73,973	{5} 76,247	{6} 74,899	{7} 76,403	{8} 80,406	{9} 77,389	{10} 74,044	{11} 79,941	{12} 74,026	{13} 82,117	{14} 78,570	{15} 77,225	{16} 77,225
1	m10	2020		0.991747	1	0.961702	0.999998	0.996877	0.999999	0.999393	1	0.967003	0.999945	0.965732	0.923959	1	1	1		1	m10	2020		0.195228	0.91974	0.124891	0.517919	0.238908	0.559126	0.30943	0.85018	0.131705	0.404818	0.129974	0.0938998	0.774814	0.798769	0.798769
2	m10	2021	0.991747		0.996262	1	0.999997	1	0.999991	0.589728	0.998314	1	0.711506	1	0.204693	0.954352	0.999135	0.999135		2	m10	2021	0.195228		0.23086	0.801947	0.50819	0.902996	0.469112	0.0247762	0.265827	0.824169	0.0377735	0.818599	0.00457655	0.116899	0.294454	0.294454
3	m30	2020	1	0.996262		0.977941	1	0.998794	1	0.998284	1	0.981428	0.999781	0.980601	0.888075	1	1	1		3	m30	2020	0.91974	0.23086		0.150168	0.584628	0.280163	0.628349	0.265061	0.929743	0.158066	0.351352	0.156061	0.0768757	0.699067	0.877394	0.877394
4	m30	2021	0.961702	1	0.977941		0.999838	1	0.999645	0.42694	0.987298	1	0.547384	1	0.12364	0.873157	0.99199	0.99199		4	m30	2021	0.124891	0.801947	0.150168		0.363385	0.709569	0.331743	0.0137018	0.175497	0.97712	0.0213719	0.982839	0.00236433	0.071463	0.196596	0.196596
5	m50	2020	0.999998	0.999997	1	0.999838		1	1	0.935701	1	0.99989	0.974737	0.999878	0.573566	0.99979	1	1		5	m50	2020	0.517919	0.50819	0.584628	0.363385		0.588638	0.949783	0.101405	0.646239	0.378429	0.143934	0.374631	0.0234239	0.353098	0.69421	0.69421
6	m50	2021	0.996877	1	0.998794	1	1		0.999999	0.669955	0.999531	1	0.784128	1	0.256229	0.976045	0.999789	0.999789		6	m50	2021	0.238908	0.902996	0.280163	0.709569	0.588638		0.546306	0.0326749	0.320222	0.730965	0.0492234	0.725595	0.006259	0.146378	0.35273	0.35273
7	m80	2020	0.999999	0.999991	1	0.999645	1	0.999999		0.951741	1	0.999749	0.982623	0.999726	0.615367	0.99991	1	1		7	m80	2020	0.559126	0.469112	0.628349	0.331743	0.949783	0.546306		0.114372	0.691894	0.345914	0.161124	0.342334	0.0270703	0.386046	0.741126	0.741126
8	m80	2021	0.999393	0.589728	0.998284	0.42694	0.935701	0.669955	0.951741		0.996204	0.444738	1	0.440262	0.999996	0.999989	0.993547	0.993547		8	m80	2021	0.30943	0.0247762	0.265061	0.0137018	0.101405	0.0326749	0.114372		0.230168	0.014683	0.851589	0.0144318	0.492884	0.46212	0.206331	0.206331
9	Ng	2020	1	0.998314	1	0.987298	1	0.999531	1	0.996204		0.989547	0.999381	0.989018	0.849666	1	1	1		9	Ng	2020	0.85018	0.265827	0.929743	0.175497	0.646239	0.320222	0.691894	0.230168		0.18442	0.308595	0.182157	0.0642125	0.63524	0.947276	0.947276
10	Ng	2021	0.967003	1	0.981428	1	0.99989	1	0.999749	0.444738	0.989547		0.566398	1	0.131306	0.885118	0.993547	0.993547		10	Ng	2021	0.131705	0.824169	0.158066	0.97712	0.378429	0.730965	0.345914	0.014683	0.18442		0.0228456	0.994279	0.00255226	0.0757433	0.206331	0.206331
11	Nd	2020	0.999945	0.711506	0.999781	0.547384	0.974737	0.784128	0.982623	1	0.999381	0.566398		0.561641	0.999905	1	0.99876	0.99876		11	Nd	2020	0.404818	0.0377735	0.351352	0.0213719	0.143934	0.0492234	0.161124	0.851589	0.308595	0.0228456		0.0224687	0.384196	0.582282	0.278988	0.278988
12	Nd	2021	0.965732	1	0.980601	1	0.999878	1	0.999726	0.440262	0.989018	1	0.561641		0.129354	0.882193	0.993182	0.993182		12	Nd	2021	0.129974	0.818599	0.156061	0.982839	0.374631	0.725595	0.342334	0.0144318	0.182157	0.994279	0.0224687		0.00250398	0.0746532	0.203864	0.203864
13	LT	2020	0.923959	0.204693	0.888075	0.12364	0.573566	0.256229	0.615367	0.999996	0.849666	0.131306	0.999905	0.129354		0.982249	0.816806	0.816806		13	LT	2020	0.0938998	0.00457655	0.0768757	0.00236433	0.0234239	0.006259	0.0270703	0.492884	0.0642125	0.00255226	0.384196	0.00250398		0.160144	0.055938	0.055938
14	LT	2021	1	0.954352	1	0.873157	0.99979	0.976045	0.99991	0.999989	1	0.885118	1	0.882193	0.982249		1	1		14	LT	2021	0.774814	0.116899	0.699067	0.071463	0.353098	0.146378	0.386046	0.46212	0.63524	0.0757433	0.582282	0.0746532	0.160144		0.589134	0.589134
15	cont	2020	1	0.999135	1	0.99199	1	0.999789	1	0.993547	1	0.993547	0.99876	0.993182	0.816806	1		1		15	cont	2020	0.798769	0.294454	0.877394	0.196596	0.69421	0.35273	0.741126	0.206331	0.947276	0.206331	0.278988	0.203864	0.055938	0.589134		1
16	cont	2021	1	0.999135	1	0.99199	1	0.999789	1	0.993547	1	0.993547	0.99876	0.993182	0.816806	1	1			16	cont	2021	0.798769	0.294454	0.877394	0.196596	0.69421	0.35273	0.741126	0.206331	0.947276	0.206331	0.278988	0.203864	0.055938	0.589134	1
Hinfr	exp	year	{1} 13,690	{2} 11,578	{3} 13,128	{4} 11,740	{5} 12,998	{6} 10,235	{7} 12,133	{8} 12,459	{9} 14,036	{10} 14,452	{11} 14,036	{12} 12,879	{13} 11,701	{14} 8,6086	{15} 12,533	{16} 12,533		Hinfr	exp	year	{1} 13,690	{2} 11,578	{3} 13,128	{4} 11,740	{5} 12,998	{6} 10,235	{7} 12,133	{8} 12,459	{9} 14,036	{10} 14,452	{11} 14,036	{12} 12,879	{13} 11,701	{14} 8,6086	{15} 12,533	{16} 12,533
1	m10	2020		0.965096	1	0.982271	1	0.465116	0.99805	0.999865	1	1	1	0.999999	0.978867	0.0457141	0.999937	0.999937		1	m10	2020		0.129133	0.681214	0.160201	0.613375	0.0158654	0.259449	0.370637	0.800257	0.578562	0.800257	0.553911	0.152141	0.000709569	0.399954	0.399954
2	m10	2021	0.965096		0.998137	1	0.999288	0.999628	1	0.999998	0.894003	0.740917	0.894003	0.99974	1	0.697927	0.999995	0.999995		2	m10	2021	0.129133		0.261457	0.90528	0.302727	0.329839	0.684786	0.520538	0.0792444	0.0419505	0.0792444	0.34449	0.928258	0.036014	0.486126	0.486126
3	m30	2020	1	0.998137		0.999454	1	0.732661	0.999991	1	0.999997	0.999684	0.999997	1	0.99925	0.116164	1	1		3	m30	2020	0.681214	0.261457		0.313882	0.924377	0.0407229	0.468599	0.625048	0.507847	0.336485	0.507847	0.855464	0.300498	0.0021852	0.66397	0.66397
4	m30	2021	0.982271	1	0.999454		0.999826	0.998657	1	1	0.933933	0.808739	0.933933	0.999949	1	0.620601	1	1		4	m30	2021	0.160201	0.90528	0.313882		0.360592	0.275505	0.773901	0.599951	0.100186	0.0541612	0.100186	0.407372	0.976893	0.0275629	0.562844	0.562844
5	m50	2020	1	0.999288	1	0.999826		0.788201	0.999999	1	0.999984	0.999083	0.999984	1	0.999749	0.141708	1	1		5	m50	2020	0.613375	0.302727	0.924377	0.360592		0.0499947	0.52813	0.693419	0.449652	0.291974	0.449652	0.930461	0.345877	0.00281443	0.73397	0.73397
6	m50	2021	0.465116	0.999628	0.732661	0.998657	0.788201		0.986104	0.947983	0.316953	0.182796	0.316953	0.834252	0.998997	0.996895	0.933582	0.933582		6	m50	2021	0.0158654	0.329839	0.0407229	0.275505	0.0499947		0.171382	0.110971	0.0085422	0.00393041	0.0085422	0.0601039	0.288103	0.239177	0.0999486	0.0999486
7	m80	2020	0.99805	1	0.999991	1	0.999999	0.986104		1	0.985737	0.929189	0.985737	1	1	0.433141	1	1		7	m80	2020	0.259449	0.684786	0.468599	0.773901	0.52813	0.171382		0.811847	0.170186	0.0970804	0.170186	0.58623	0.751868	0.0140385	0.769906	0.769906
8	m80	2021	0.999865	0.999998	1	1	1	0.947983	1		0.997754	0.978582	0.997754	1	1	0.298291	1	1		8	m80	2021	0.370637	0.520538	0.625048	0.599951	0.693419	0.110971	0.811847		0.253356	0.151524	0.253356	0.758687	0.580102	0.00780658	0.956502	0.956502
9	Ng	2020	1	0.894003	0.999997	0.933933	0.999984	0.316953	0.985737	0.997754		1	1	0.999937	0.925317	0.0246187	0.998673	0.998673		9	Ng	2020	0.800257	0.0792444	0.507847	0.100186	0.449652	0.0085422	0.170186	0.253356		0.761522	1	0.399815	0.0947037	0.000348498	0.276031	0.276031
10	Ng	2021	1	0.740917	0.999684	0.808739	0.999083	0.182796	0.929189	0.978582	1		1	0.997829	0.793036	0.0113079	0.98469	0.98469		10	Ng	2021	0.578562	0.0419505	0.336485	0.0541612	0.291974	0.00393041	0.0970804	0.151524	0.761522		0.761522	0.254862	0.0509329	0.000146404	0.166932	0.166932
11	Nd	2020	1	0.894003	0.999997	0.933933	0.999984	0.316953	0.985737	0.997754	1	1		0.999937	0.925317	0.0246187	0.998673	0.998673		11	Nd	2020	0.800257	0.0792444	0.507847	0.100186	0.449652	0.0085422	0.170186	0.253356	1	0.761522		0.399815	0.0947037	0.000348498	0.276031	0.276031
12	Nd	2021	0.999999	0.99974	1	0.999949	1	0.834252	1	1	0.999937	0.997829	0.999937		0.999921	0.169061	1	1		12	Nd	2021	0.553911	0.34449	0.855464	0.407372	0.930461	0.0601039	0.58623	0.758687	0.399815	0.254862	0.399815		0.391441	0.00354287	0.800452	0.800452
13	LT	2020	0.978867	1	0.99925	1	0.999749	0.998997	1	1	0.925317	0.793036	0.925317	0.999921		0.639697	0.999999	0.999999		13	LT	2020	0.152141	0.928258	0.300498	0.976893	0.345877	0.288103	0.751868	0.580102	0.0947037	0.0509329	0.0947037	0.391441		0.0294364	0.543621	0.543621
14	LT	2021	0.0457141	0.697927	0.116164	0.620601	0.141708	0.996895	0.433141	0.298291	0.0246187	0.0113079	0.0246187	0.169061	0.639697		0.271527	0.271527		14	LT	2021	0.000709569	0.036014	0.0021852	0.0275629	0.00281443	0.239177	0.0140385	0.00780658	0.000348498	0.000146404	0.000348498	0.00354287	0.0294364		0.00680277	0.00680277
15	cont	2020	0.999937	0.999995	1	1	1	0.933582	1	1	0.998673	0.98469	0.998673	1	0.999999	0.271527		1		15	cont	2020	0.399954	0.486126	0.66397	0.562844	0.73397	0.0999486	0.769906	0.956502	0.276031	0.166932	0.276031	0.800452	0.543621	0.00680277		1
16	cont	2021	0.999937	0.999995	1	1	1	0.933582	1	1	0.998673	0.98469	0.998673	1	0.999999	0.271527	1			16	cont	2021	0.399954	0.486126	0.66397	0.562844	0.73397	0.0999486	0.769906	0.956502	0.276031	0.166932	0.276031	0.800452	0.543621	0.00680277	1
Ddr	exp	year	{1} 1,7882	{2} 1,7553	{3} 1,8501	{4} 1,6100	{5} 1,7420	{6} 1,6453	{7} 1,7056	{8} 1,8008	{9} 1,9337	{10} 1,8093	{11} 1,8365	{12} 1,7912	{13} 2,0202	{14} 1,6420	{15} 1,7907	{16} 1,7907		Ddr	exp	year	{1} 1,7882	{2} 1,7553	{3} 1,8501	{4} 1,6100	{5} 1,7420	{6} 1,6453	{7} 1,7056	{8} 1,8008	{9} 1,9337	{10} 1,8093	{11} 1,8365	{12} 1,7912	{13} 2,0202	{14} 1,6420	{15} 1,7907	{16} 1,7907
1	m10	2020		1	0.999999	0.88326	1	0.977771	0.999937	1	0.974221	1	1	1	0.563933	0.972945	1	1		1	m10	2020		0.735995	0.52777	0.0750473	0.636054	0.149815	0.399901	0.897568	0.143006	0.829502	0.621991	0.975965	0.0226497	0.140787	0.980136	0.980136
2	m10	2021	1		0.999674	0.974455	1	0.998265	1	1	0.882601	1	0.99995	1	0.353176	0.997602	1	1		2	m10	2021	0.735995		0.335172	0.143424	0.891365	0.26459	0.611428	0.641633	0.0748035	0.581255	0.408265	0.713469	0.0100849	0.250578	0.717362	0.717362
3	m30	2020	0.999999	0.999674		0.50928	0.998566	0.743865	0.975641	1	0.999927	1	1	0.999999	0.914248	0.72292	0.999999	0.999999		3	m30	2020	0.52777	0.335172		0.0186568	0.272666	0.0424001	0.145609	0.614509	0.394442	0.676374	0.889127	0.54747	0.0885624	0.0393314	0.544023	0.544023
4	m30	2021	0.88326	0.974455	0.50928		0.989127	1	0.99964	0.823845	0.113823	0.776898	0.601477	0.870561	0.0136571	1	0.87282	0.87282		4	m30	2021	0.0750473	0.143424	0.0186568		0.182614	0.717918	0.331092	0.0575629	0.00212998	0.0478944	0.0258038	0.070592	0.000180181	0.74369	0.0713487	0.0713487
5	m50	2020	1	1	0.998566	0.989127		0.99959	1	0.999999	0.818976	0.999995	0.999685	1	0.281486	0.999395	1	1		5	m50	2020	0.636054	0.891365	0.272666	0.182614		0.325837	0.709841	0.54778	0.0564313	0.49214	0.336564	0.614837	0.00716839	0.309583	0.618497	0.618497
6	m50	2021	0.977771	0.998265	0.743865	1	0.99959		0.999999	0.95567	0.233978	0.933983	0.821991	0.97358	0.0339656	1	0.974347	0.974347		6	m50	2021	0.149815	0.26459	0.0424001	0.717918	0.325837		0.538054	0.118232	0.00550513	0.10022	0.057128	0.141876	0.000503131	0.972584	0.14323	0.14323
7	m80	2020	0.999937	1	0.975641	0.99964	1	0.999999		0.999656	0.590388	0.999095	0.989937	0.999903	0.138351	0.999998	0.99991	0.99991		7	m80	2020	0.399901	0.611428	0.145609	0.331092	0.709841	0.538054		0.333011	0.0248329	0.292497	0.18616	0.383533	0.00272896	0.51582	0.386343	0.386343
8	m80	2021	1	1	1	0.823845	0.999999	0.95567	0.999656		0.988399	1	1	1	0.649132	0.947779	1	1		8	m80	2021	0.897568	0.641633	0.614509	0.0575629	0.54778	0.118232	0.333011		0.179657	0.930939	0.715227	0.921444	0.0304086	0.110794	0.917293	0.917293
9	Ng	2020	0.974221	0.882601	0.999927	0.113823	0.818976	0.233978	0.590388	0.988399		0.993806	0.999562	0.978334	0.99989	0.219574	0.977659	0.977659		9	Ng	2020	0.143006	0.0748035	0.394442	0.00212998	0.0564313	0.00550513	0.0248329	0.179657		0.208193	0.323034	0.150995	0.378351	0.00503958	0.149583	0.149583
10	Ng	2021	1	1	1	0.776898	0.999995	0.933983	0.999095	1	0.993806		1	1	0.704876	0.923688	1	1		10	Ng	2021	0.829502	0.581255	0.676374	0.0478944	0.49214	0.10022	0.292497	0.930939	0.208193		0.780712	0.85304	0.0369024	0.0937414	0.848944	0.848944
11	Nd	2020	1	0.99995	1	0.601477	0.999685	0.821991	0.989937	1	0.999562	1		1	0.858809	0.803894	1	1		11	Nd	2020	0.621991	0.408265	0.889127	0.0258038	0.336564	0.057128	0.18616	0.715227	0.323034	0.780712		0.643317	0.0668751	0.0531336	0.639592	0.639592
12	Nd	2021	1	1	0.999999	0.870561	1	0.97358	0.999903	1	0.978334	1	1		0.583939	0.968093	1	1		12	Nd	2021	0.975965	0.713469	0.54747	0.070592	0.614837	0.141876	0.383533	0.921444	0.150995	0.85304	0.643317		0.0242839	0.133237	0.995827	0.995827
13	LT	2020	0.563933	0.353176	0.914248	0.0136571	0.281486	0.0339656	0.138351	0.649132	0.99989	0.704876	0.858809	0.583939		0.0312208	0.580464	0.580464		13	LT	2020	0.0226497	0.0100849	0.0885624	0.000180181	0.00716839	0.000503131	0.00272896	0.0304086	0.378351	0.0369024	0.0668751	0.0242839		0.000456785	0.0239928	0.0239928
14	LT	2021	0.972945	0.997602	0.72292	1	0.999395	1	0.999998	0.947779	0.219574	0.923688	0.803894	0.968093	0.0312208		0.968976	0.968976		14	LT	2021	0.140787	0.250578	0.0393314	0.74369	0.309583	0.972584	0.51582	0.110794	0.00503958	0.0937414	0.0531336	0.133237	0.000456785		0.134524	0.134524
15	cont	2020	1	1	0.999999	0.87282	1	0.974347	0.99991	1	0.977659	1	1	1	0.580464	0.968976		1		15	cont	2020	0.980136	0.717362	0.544023	0.0713487	0.618497	0.14323	0.386343	0.917293	0.149583	0.848944	0.639592	0.995827	0.0239928	0.134524		1
16	cont	2021	1	1	0.999999	0.87282	1	0.974347	0.99991	1	0.977659	1	1	1	0.580464	0.968976	1			16	cont	2021	0.980136	0.717362	0.544023	0.0713487	0.618497	0.14323	0.386343	0.917293	0.149583	0.848944	0.639592	0.995827	0.0239928	0.134524	1
Dupr	exp	year	{1} ,97577	{2} ,90313	{3} ,96147	{4} ,86008	{5} ,93551	{6} ,83265	{7} ,89872	{8} ,88611	{9} 1,0369	{10} ,97869	{11} ,99683	{12} ,94759	{13} 1,0492	{14} ,77890	{15} ,93592	{16} ,93592		Dupr	exp	year	{1} ,97577	{2} ,90313	{3} ,96147	{4} ,86008	{5} ,93551	{6} ,83265	{7} ,89872	{8} ,88611	{9} 1,0369	{10} ,97869	{11} ,99683	{12} ,94759	{13} 1,0492	{14} ,77890	{15} ,93592	{16} ,93592
1	m10	2020		0.998813	1	0.917401	0.999999	0.715106	0.997739	0.98973	0.999837	1	1	1	0.998675	0.235811	0.999999	0.999999		1	m10	2020		0.280869	0.830316	0.0902223	0.547453	0.0382569	0.253186	0.185226	0.362986	0.96516	0.752619	0.673304	0.276099	0.00556527	0.551504	0.551504
2	m10	2021	0.998813		0.999907	0.999998	1	0.999148	1	1	0.797629	0.998175	0.98464	0.999997	0.6878	0.868136	1	1		2	m10	2021	0.280869		0.384966	0.520244	0.62827	0.295095	0.947234	0.798762	0.0518471	0.262367	0.16678	0.506794	0.0347629	0.0697954	0.623954	0.623954
3	m30	2020	1	0.999907		0.969696	1	0.836086	0.999776	0.998226	0.998209	1	1	1	0.991678	0.341159	1	1		3	m30	2020	0.830316	0.384966		0.135599	0.697668	0.0605701	0.350458	0.263597	0.263192	0.796471	0.597057	0.835411	0.194848	0.00955742	0.702189	0.702189
4	m30	2021	0.917401	0.999998	0.969696		0.998208	1	1	1	0.390328	0.902154	0.772493	0.991831	0.29008	0.996119	0.998102	0.998102		4	m30	2021	0.0902223	0.520244	0.135599		0.263156	0.681416	0.56369	0.696884	0.0118209	0.0827465	0.0471088	0.195698	0.00749137	0.229177	0.260629	0.260629
5	m50	2020	0.999999	1	1	0.998208		0.965889	1	0.999989	0.96971	0.999998	0.99983	1	0.927153	0.583702	1	1		5	m50	2020	0.547453	0.62827	0.697668	0.263156		0.130185	0.582369	0.461144	0.135621	0.519018	0.361404	0.856328	0.0958131	0.024264	0.995113	0.995113
6	m50	2021	0.715106	0.999148	0.836086	1	0.965889		0.999591	0.999968	0.191624	0.687539	0.508765	0.921029	0.132417	0.999966	0.964779	0.964779		6	m50	2021	0.0382569	0.295095	0.0605701	0.681416	0.130185		0.325891	0.425419	0.00418469	0.0347313	0.0186222	0.0922161	0.0025799	0.423012	0.128719	0.128719
7	m80	2020	0.997739	1	0.999776	1	1	0.999591		1	0.760097	0.99667	0.977001	0.99999	0.644906	0.895346	1	1		7	m80	2020	0.253186	0.947234	0.350458	0.56369	0.582369	0.325891		0.850215	0.0449895	0.23604	0.148249	0.46584	0.0299693	0.0797998	0.578205	0.578205
8	m80	2021	0.98973	1	0.998226	1	0.999989	0.999968	1		0.641528	0.986207	0.939703	0.999824	0.519941	0.952685	0.999987	0.999987		8	m80	2021	0.185226	0.798762	0.263597	0.696884	0.461144	0.425419	0.850215		0.0296226	0.171726	0.104297	0.360117	0.0193869	0.115269	0.457476	0.457476
9	Ng	2020	0.999837	0.797629	0.998209	0.390328	0.96971	0.191624	0.760097	0.641528		0.99991	0.999999	0.99012	1	0.0319427	0.970711	0.970711		9	Ng	2020	0.362986	0.0518471	0.263192	0.0118209	0.135621	0.00418469	0.0449895	0.0296226		0.38604	0.549476	0.187002	0.854249	0.0004689	0.13715	0.13715
10	Ng	2021	1	0.998175	1	0.902154	0.999998	0.687539	0.99667	0.986207	0.99991		1	1	0.999152	0.217504	0.999998	0.999998		10	Ng	2021	0.96516	0.262367	0.796471	0.0827465	0.519018	0.0347313	0.23604	0.171726	0.38604		0.785932	0.641865	0.295279	0.00497409	0.522957	0.522957
11	Nd	2020	1	0.98464	1	0.772493	0.99983	0.508765	0.977001	0.939703	0.999999	1		0.999989	0.999976	0.126648	0.999843	0.999843		11	Nd	2020	0.752619	0.16678	0.597057	0.0471088	0.361404	0.0186222	0.148249	0.104297	0.549476	0.785932		0.462645	0.435261	0.00243755	0.364572	0.364572
12	Nd	2021	1	0.999997	1	0.991831	1	0.921029	0.99999	0.999824	0.99012	1	0.999989		0.969272	0.464991	1	1		12	Nd	2021	0.673304	0.506794	0.835411	0.195698	0.856328	0.0922161	0.46584	0.360117	0.187002	0.641865	0.462645		0.134963	0.015858	0.861135	0.861135
13	LT	2020	0.998675	0.6878	0.991678	0.29008	0.927153	0.132417	0.644906	0.519941	1	0.999152	0.999976	0.969272		0.020179	0.929001	0.929001		13	LT	2020	0.276099	0.0347629	0.194848	0.00749137	0.0958131	0.0025799	0.0299693	0.0193869	0.854249	0.295279	0.435261	0.134963		0.000278785	0.0969622	0.0969622
14	LT	2021	0.235811	0.868136	0.341159	0.996119	0.583702	0.999966	0.895346	0.952685	0.0319427	0.217504	0.126648	0.464991	0.020179		0.579633	0.579633		14	LT	2021	0.00556527	0.0697954	0.00955742	0.229177	0.024264	0.423012	0.0797998	0.115269	0.0004689	0.00497409	0.00243755	0.015858	0.000278785		0.0239236	0.0239236
15	cont	2020	0.999999	1	1	0.998102	1	0.964779	1	0.999987	0.970711	0.999998	0.999843	1	0.929001	0.579633		1		15	cont	2020	0.551504	0.623954	0.702189	0.260629	0.995113	0.128719	0.578205	0.457476	0.13715	0.522957	0.364572	0.861135	0.0969622	0.0239236		1
16	cont	2021	0.999999	1	1	0.998102	1	0.964779	1	0.999987	0.970711	0.999998	0.999843	1	0.929001	0.579633	1			16	cont	2021	0.551504	0.623954	0.702189	0.260629	0.995113	0.128719	0.578205	0.457476	0.13715	0.522957	0.364572	0.861135	0.0969622	0.0239236	1
Dmr	exp	year	{1} 1,3557	{2} 1,3600	{3} 1,4131	{4} 1,2526	{5} 1,4067	{6} 1,2948	{7} 1,3745	{8} 1,3414	{9} 1,5031	{10} 1,3458	{11} 1,4508	{12} 1,3818	{13} 1,5411	{14} 1,2026	{15} 1,3810	{16} 1,3810		Dmr	exp	year	{1} 1,3557	{2} 1,3600	{3} 1,4131	{4} 1,2526	{5} 1,4067	{6} 1,2948	{7} 1,3745	{8} 1,3414	{9} 1,5031	{10} 1,3458	{11} 1,4508	{12} 1,3818	{13} 1,5411	{14} 1,2026	{15} 1,3810	{16} 1,3810
1	m10	2020		1	0.999995	0.994757	0.999999	0.999988	1	1	0.897523	1	0.997758	1	0.646475	0.868716	1	1		1	m10	2020		0.958695	0.487723	0.215746	0.537022	0.460995	0.820104	0.861669	0.0807194	0.903792	0.253432	0.751404	0.0301315	0.0699845	0.758828	0.758828
2	m10	2021	1		0.999998	0.992202	1	0.999973	1	1	0.915971	1	0.998639	1	0.680112	0.844959	1	1		2	m10	2021	0.958695		0.520426	0.197819	0.571422	0.430527	0.860553	0.821207	0.0894608	0.862936	0.274934	0.790932	0.0338457	0.0629094	0.798472	0.798472
3	m30	2020	0.999995	0.999998		0.826315	1	0.981107	1	0.999911	0.998757	0.999959	1	1	0.963353	0.446616	1	1		3	m30	2020	0.487723	0.520426		0.0581505	0.938309	0.157276	0.639593	0.386644	0.278882	0.416104	0.647958	0.704602	0.126904	0.0147893	0.69737	0.69737
4	m30	2021	0.994757	0.992202	0.826315		0.863339	1	0.975552	0.998923	0.198205	0.998173	0.543566	0.960417	0.0750275	0.999999	0.962337	0.962337		4	m30	2021	0.215746	0.197819	0.0581505		0.0682667	0.608908	0.14544	0.285047	0.0043803	0.262305	0.021086	0.123384	0.00127652	0.54499	0.125655	0.125655
5	m50	2020	0.999999	1	1	0.863339		0.988522	1	0.999972	0.997393	0.999989	1	1	0.946521	0.496179	1	1		5	m50	2020	0.537022	0.571422	0.938309	0.0682667		0.180149	0.695642	0.42978	0.246879	0.461185	0.593653	0.762705	0.109716	0.0177894	0.755269	0.755269
6	m50	2021	0.999988	0.999973	0.981107	1	0.988522		0.999685	1	0.463513	0.999999	0.853267	0.999137	0.218122	0.998377	0.999222	0.999222		6	m50	2021	0.460995	0.430527	0.157276	0.608908	0.180149		0.336636	0.572297	0.01577	0.536815	0.0652393	0.294524	0.0049936	0.267491	0.298941	0.298941
7	m80	2020	1	1	1	0.975552	1	0.999685		1	0.962007	1	0.999812	1	0.786551	0.749808	1	1		7	m80	2020	0.820104	0.860553	0.639593	0.14544	0.695642	0.336636		0.68821	0.125256	0.727797	0.35745	0.928661	0.0496801	0.0433252	0.936444	0.936444
8	m80	2021	1	1	0.999911	0.998923	0.999972	1	1		0.819045	1	0.99077	1	0.531108	0.93218	1	1		8	m80	2021	0.861669	0.821207	0.386644	0.285047	0.42978	0.572297	0.68821		0.056447	0.95741	0.190118	0.623853	0.020176	0.0990118	0.630758	0.630758
9	Ng	2020	0.897523	0.915971	0.998757	0.198205	0.997393	0.463513	0.962007	0.819045		0.84567	0.999998	0.976663	1	0.053679	0.975312	0.975312		9	Ng	2020	0.0807194	0.0894608	0.278882	0.0043803	0.246879	0.01577	0.125256	0.056447		0.0631035	0.52635	0.147578	0.644606	0.00085655	0.144991	0.144991
10	Ng	2021	1	1	0.999959	0.998173	0.999989	0.999999	1	1	0.84567		0.99379	1	0.566459	0.915473	1	1		10	Ng	2021	0.903792	0.862936	0.416104	0.262305	0.461185	0.536815	0.727797	0.95741	0.0631035		0.208076	0.66192	0.0228505	0.0891992	0.669004	0.669004
11	Nd	2020	0.997758	0.998639	1	0.543566	1	0.853267	0.999812	0.99077	0.999998	0.99379		0.999945	0.998698	0.209261	0.999937	0.999937		11	Nd	2020	0.253432	0.274934	0.647958	0.021086	0.593653	0.0652393	0.35745	0.190118	0.52635	0.208076		0.405229	0.276861	0.00471678	0.399817	0.399817
12	Nd	2021	1	1	1	0.960417	1	0.999137	1	1	0.976663	1	0.999945		0.833909	0.694571	1	1		12	Nd	2021	0.751404	0.790932	0.704602	0.123384	0.762705	0.294524	0.928661	0.623853	0.147578	0.66192	0.405229		0.0600173	0.0355939	0.992188	0.992188
13	LT	2020	0.646475	0.680112	0.963353	0.0750275	0.946521	0.218122	0.786551	0.531108	1	0.566459	0.998698	0.833909		0.017216	0.82901	0.82901		13	LT	2020	0.0301315	0.0338457	0.126904	0.00127652	0.109716	0.0049936	0.0496801	0.020176	0.644606	0.0228505	0.276861	0.0600173		0.000233319	0.0588024	0.0588024
14	LT	2021	0.868716	0.844959	0.446616	0.999999	0.496179	0.998377	0.749808	0.93218	0.053679	0.915473	0.209261	0.694571	0.017216		0.700773	0.700773		14	LT	2021	0.0699845	0.0629094	0.0147893	0.54499	0.0177894	0.267491	0.0433252	0.0990118	0.00085655	0.0891992	0.00471678	0.0355939	0.000233319		0.0363748	0.0363748
15	cont	2020	1	1	1	0.962337	1	0.999222	1	1	0.975312	1	0.999937	1	0.82901	0.700773		1		15	cont	2020	0.758828	0.798472	0.69737	0.125655	0.755269	0.298941	0.936444	0.630758	0.144991	0.669004	0.399817	0.992188	0.0588024	0.0363748		1
16	cont	2021	1	1	1	0.962337	1	0.999222	1	1	0.975312	1	0.999937	1	0.82901	0.700773	1			16	cont	2021	0.758828	0.798472	0.69737	0.125655	0.755269	0.298941	0.936444	0.630758	0.144991	0.669004	0.399817	0.992188	0.0588024	0.0363748	1
nLr	exp	year	{1} 78,134	{2} 66,075	{3} 75,161	{4} 69,418	{5} 73,023	{6} 74,856	{7} 72,055	{8} 77,950	{9} 78,251	{10} 72,727	{11} 77,483	{12} 70,848	{13} 75,646	{14} 78,033	{15} 75,779	{16} 75,779		nLr	exp	year	{1} 78,134	{2} 66,075	{3} 75,161	{4} 69,418	{5} 73,023	{6} 74,856	{7} 72,055	{8} 77,950	{9} 78,251	{10} 72,727	{11} 77,483	{12} 70,848	{13} 75,646	{14} 78,033	{15} 75,779	{16} 75,779
1	m10	2020		0.14406	0.999974	0.604453	0.988678	0.999911	0.950724	1	1	0.981199	1	0.833512	0.999997	1	0.999999	0.999999		1	m10	2020		0.00287484	0.431957	0.0260703	0.180772	0.386727	0.113426	0.960871	0.975225	0.157502	0.862664	0.0599173	0.510041	0.978481	0.532873	0.532873
2	m10	2021	0.14406		0.5393	0.999887	0.874981	0.593035	0.95666	0.159156	0.135118	0.905827	0.202976	0.994116	0.455781	0.152211	0.433579	0.433579		2	m10	2021	0.00287484		0.0207702	0.377528	0.0720867	0.0250616	0.11926	0.00327256	0.00264743	0.0844285	0.00452429	0.21052	0.0153157	0.00308741	0.0140625	0.0140625
3	m30	2020	0.999974	0.5393		0.968617	1	1	0.999954	0.999988	0.999957	0.999998	0.999999	0.997922	1	0.999983	1	1		3	m30	2020	0.431957	0.0207702		0.133995	0.571098	0.935428	0.41176	0.460845	0.414253	0.519352	0.538664	0.25679	0.89764	0.447702	0.869639	0.869639
4	m30	2021	0.604453	0.999887	0.968617		0.999722	0.980222	0.999994	0.636882	0.583833	0.9999	0.716532	1	0.940946	0.622316	0.931047	0.931047		4	m30	2021	0.0260703	0.377528	0.133995		0.341686	0.155171	0.485384	0.0291524	0.024275	0.382235	0.0384504	0.704334	0.105235	0.0277263	0.0982707	0.0982707
5	m50	2020	0.988678	0.874981	1	0.999722		1	1	0.991992	0.986071	1	0.997041	1	0.999995	0.990614	0.99999	0.99999		5	m50	2020	0.180772	0.0720867	0.571098	0.341686		0.627006	0.797036	0.196603	0.171275	0.93736	0.241314	0.564441	0.487755	0.189349	0.466031	0.466031
6	m50	2021	0.999911	0.593035	1	0.980222	1		0.999988	0.999957	0.999864	1	0.999995	0.999069	1	0.99994	1	1		6	m50	2021	0.386727	0.0250616	0.935428	0.155171	0.627006		0.458728	0.413743	0.370222	0.572738	0.487033	0.291306	0.833973	0.401438	0.806412	0.806412
7	m80	2020	0.950724	0.95666	0.999954	0.999994	1	0.999988		0.961267	0.943103	1	0.980537	1	0.999735	0.956738	0.999594	0.999594		7	m80	2020	0.113426	0.11926	0.41176	0.485384	0.797036	0.458728		0.124375	0.106915	0.858187	0.155911	0.74882	0.343592	0.119343	0.326194	0.326194
8	m80	2021	1	0.159156	0.999988	0.636882	0.991992	0.999957	0.961267		1	0.986209	1	0.856982	0.999999	1	1	1		8	m80	2021	0.960871	0.00327256	0.460845	0.0291524	0.196603	0.413743	0.124375		0.936147	0.171733	0.901356	0.0663291	0.541743	0.982378	0.565303	0.565303
9	Ng	2020	1	0.135118	0.999957	0.583833	0.986071	0.999864	0.943103	1		0.977368	1	0.817711	0.999995	1	0.999998	0.999998		9	Ng	2020	0.975225	0.00264743	0.414253	0.024275	0.171275	0.370222	0.106915	0.936147		0.148989	0.838343	0.0561428	0.490511	0.953726	0.512865	0.512865
10	Ng	2021	0.981199	0.905827	0.999998	0.9999	1	1	1	0.986209	0.977368		0.994326	1	0.999979	0.984105	0.999963	0.999963		10	Ng	2021	0.157502	0.0844285	0.519352	0.382235	0.93736	0.572738	0.858187	0.171733	0.148989		0.212171	0.618341	0.440423	0.165206	0.419983	0.419983
11	Nd	2020	1	0.202976	0.999999	0.716532	0.997041	0.999995	0.980537	1	1	0.994326		0.907506	1	1	1	1		11	Nd	2020	0.862664	0.00452429	0.538664	0.0384504	0.241314	0.487033	0.155911	0.901356	0.838343	0.212171		0.0852185	0.626186	0.8839	0.651416	0.651416
12	Nd	2021	0.833512	0.994116	0.997922	1	1	0.999069	1	0.856982	0.817711	1	0.907506		0.993815	0.84665	0.991916	0.991916		12	Nd	2021	0.0599173	0.21052	0.25679	0.704334	0.564441	0.291306	0.74882	0.0663291	0.0561428	0.618341	0.0852185		0.208256	0.0633726	0.196176	0.196176
13	LT	2020	0.999997	0.455781	1	0.940946	0.999995	1	0.999735	0.999999	0.999995	0.999979	1	0.993815		0.999999	1	1		13	LT	2020	0.510041	0.0153157	0.89764	0.105235	0.487755	0.833973	0.343592	0.541743	0.490511	0.440423	0.626186	0.208256		0.527344	0.971687	0.971687
14	LT	2021	1	0.152211	0.999983	0.622316	0.990614	0.99994	0.956738	1	1	0.984105	1	0.84665	0.999999		0.999999	0.999999		14	LT	2021	0.978481	0.00308741	0.447702	0.0277263	0.189349	0.401438	0.119343	0.982378	0.953726	0.165206	0.8839	0.0633726	0.527344		0.55058	0.55058
15	cont	2020	0.999999	0.433579	1	0.931047	0.99999	1	0.999594	1	0.999998	0.999963	1	0.991916	1	0.999999		1		15	cont	2020	0.532873	0.0140625	0.869639	0.0982707	0.466031	0.806412	0.326194	0.565303	0.512865	0.419983	0.651416	0.196176	0.971687	0.55058		1
16	cont	2021	0.999999	0.433579	1	0.931047	0.99999	1	0.999594	1	0.999998	0.999963	1	0.991916	1	0.999999	1			16	cont	2021	0.532873	0.0140625	0.869639	0.0982707	0.466031	0.806412	0.326194	0.565303	0.512865	0.419983	0.651416	0.196176	0.971687	0.55058	1
INoder	exp	year	{1} ,89097	{2} 1,0305	{3} ,92808	{4} ,95650	{5} ,93385	{6} ,92203	{7} ,95586	{8} ,92883	{9} ,88109	{10} ,89620	{11} ,92074	{12} ,93220	{13} ,98067	{14} ,94616	{15} ,91897	{16} ,91897		INoder	exp	year	{1} ,89097	{2} 1,0305	{3} ,92808	{4} ,95650	{5} ,93385	{6} ,92203	{7} ,95586	{8} ,92883	{9} ,88109	{10} ,89620	{11} ,92074	{12} ,93220	{13} ,98067	{14} ,94616	{15} ,91897	{16} ,91897
1	m10	2020		0.433532	0.999996	0.996301	0.999973	1	0.996653	0.999995	1	1	1	0.999983	0.940155	0.999427	1	1		1	m10	2020		0.0140599	0.494543	0.231332	0.430502	0.567046	0.235811	0.485967	0.855309	0.922954	0.583199	0.448237	0.104636	0.311843	0.605735	0.605735
2	m10	2021	0.433532		0.854312	0.987926	0.899051	0.797756	0.986938	0.860632	0.327793	0.495093	0.784534	0.887256	0.999826	0.962764	0.765809	0.765809		2	m10	2021	0.0140599		0.0655427	0.177825	0.0813772	0.0518727	0.174215	0.0674291	0.00898923	0.0177189	0.0492996	0.0765589	0.360489	0.126175	0.0459499	0.0459499
3	m30	2020	0.999996	0.854312		1	1	1	1	1	0.999914	0.999999	1	1	0.999671	1	1	1		3	m30	2020	0.494543	0.0655427		0.600373	0.915118	0.911042	0.608556	0.988996	0.388183	0.557	0.892151	0.939269	0.334834	0.738621	0.866322	0.866322
4	m30	2021	0.996301	0.987926	1		1	0.999998	1	1	0.985668	0.998465	0.999997	1	1	1	0.999995	0.999995		4	m30	2021	0.231332	0.177825	0.600373		0.67607	0.525617	0.990583	0.60994	0.169963	0.269939	0.510318	0.654082	0.655699	0.848546	0.489719	0.489719
5	m50	2020	0.999973	0.899051	1	1		1	1	1	0.999659	0.999995	1	1	0.999918	1	1	1		5	m50	2020	0.430502	0.0813772	0.915118	0.67607		0.827236	0.684687	0.926065	0.333338	0.488395	0.808714	0.975746	0.389837	0.820201	0.78347	0.78347
6	m50	2021	1	0.797756	1	0.999998	1		0.999999	1	0.999985	1	1	1	0.998872	1	1	1		6	m50	2021	0.567046	0.0518727	0.911042	0.525617	0.827236		0.533273	0.900118	0.451509	0.633848	0.980959	0.850975	0.283075	0.656311	0.954838	0.954838
7	m80	2020	0.996653	0.986938	1	1	1	0.999999		1	0.986735	0.998639	0.999998	1	1	1	0.999996	0.999996		7	m80	2020	0.235811	0.174215	0.608556	0.990583	0.684687	0.533273		0.618183	0.173504	0.274951	0.517854	0.662582	0.647236	0.857796	0.497085	0.497085
8	m80	2021	0.999995	0.860632	1	1	1	1	1		0.999896	0.999999	1	1	0.999722	1	1	1		8	m80	2021	0.485967	0.0674291	0.988996	0.60994	0.926065	0.900118	0.618183		0.380778	0.547853	0.881263	0.950246	0.341641	0.749027	0.855494	0.855494
9	Ng	2020	1	0.327793	0.999914	0.985668	0.999659	0.999985	0.986735	0.999896		1	0.99999	0.999765	0.877526	0.996561	0.999994	0.999994		9	Ng	2020	0.855309	0.00898923	0.388183	0.169963	0.333338	0.451509	0.173504	0.380778		0.780287	0.465791	0.348421	0.0729737	0.234602	0.485821	0.485821
10	Ng	2021	1	0.495093	0.999999	0.998465	0.999995	1	0.998639	0.999999	1		1	0.999997	0.96231	0.999821	1	1		10	Ng	2021	0.922954	0.0177189	0.557	0.269939	0.488395	0.633848	0.274951	0.547853	0.780287		0.650856	0.507464	0.125622	0.359272	0.674519	0.674519
11	Nd	2020	1	0.784534	1	0.999997	1	1	0.999998	1	0.99999	1		1	0.99857	1	1	1		11	Nd	2020	0.583199	0.0492996	0.892151	0.510318	0.808714	0.980959	0.517854	0.881263	0.465791	0.650856		0.832326	0.272796	0.639241	0.973861	0.973861
12	Nd	2021	0.999983	0.887256	1	1	1	1	1	1	0.999765	0.999997	1		0.999875	1	1	1		12	Nd	2021	0.448237	0.0765589	0.939269	0.654082	0.975746	0.850975	0.662582	0.950246	0.348421	0.507464	0.832326		0.37359	0.796679	0.806886	0.806886
13	LT	2020	0.940155	0.999826	0.999671	1	0.999918	0.998872	1	0.999722	0.877526	0.96231	0.99857	0.999875		0.999998	0.998036	0.998036		13	LT	2020	0.104636	0.360489	0.334834	0.655699	0.389837	0.283075	0.647236	0.341641	0.0729737	0.125622	0.272796	0.37359		0.525067	0.259123	0.259123
14	LT	2021	0.999427	0.962764	1	1	1	1	1	1	0.996561	0.999821	1	1	0.999998		1	1		14	LT	2021	0.311843	0.126175	0.738621	0.848546	0.820201	0.656311	0.857796	0.749027	0.234602	0.359272	0.639241	0.796679	0.525067		0.616128	0.616128
15	cont	2020	1	0.765809	1	0.999995	1	1	0.999996	1	0.999994	1	1	1	0.998036	1		1		15	cont	2020	0.605735	0.0459499	0.866322	0.489719	0.78347	0.954838	0.497085	0.855494	0.485821	0.674519	0.973861	0.806886	0.259123	0.616128		1
16	cont	2021	1	0.765809	1	0.999995	1	1	0.999996	1	0.999994	1	1	1	0.998036	1	1			16	cont	2021	0.605735	0.0459499	0.866322	0.489719	0.78347	0.954838	0.497085	0.855494	0.485821	0.674519	0.973861	0.806886	0.259123	0.616128	1
myclr	exp	year	{1} 528,57	{2} 512,97	{3} 510,89	{4} 547,78	{5} 499,60	{6} 552,29	{7} 517,10	{8} 557,90	{9} 473,01	{10} 493,03	{11} 507,02	{12} 497,40	{13} 504,59	{14} 637,70	{15} 520,02	{16} 520,02		myclr	exp	year	{1} 528,57	{2} 512,97	{3} 510,89	{4} 547,78	{5} 499,60	{6} 552,29	{7} 517,10	{8} 557,90	{9} 473,01	{10} 493,03	{11} 507,02	{12} 497,40	{13} 504,59	{14} 637,70	{15} 520,02	{16} 520,02
1	m10	2020		1	1	1	0.99998	0.999999	1	0.999976	0.975225	0.999752	1	0.999949	0.999998	0.252273	1	1		1	m10	2020		0.677699	0.637719	0.608819	0.441622	0.527967	0.759617	0.435936	0.144831	0.346254	0.566245	0.407966	0.523471	0.00612177	0.819612	0.819612
2	m10	2021	1		1	0.999806	1	0.999208	1	0.996648	0.999048	1	1	1	1	0.110688	1	1		2	m10	2021	0.677699		0.955706	0.356141	0.721433	0.298197	0.912447	0.235745	0.290369	0.595301	0.873762	0.677966	0.822911	0.00205672	0.850889	0.850889
3	m30	2020	1	1		0.999616	1	0.998603	1	0.994696	0.999478	1	1	1	1	0.0981481	1	1		3	m30	2020	0.637719	0.955706		0.328514	0.763306	0.273793	0.868573	0.215223	0.315788	0.634103	0.917677	0.718926	0.86634	0.00177085	0.807644	0.807644
4	m30	2021	1	0.999806	0.999616		0.99324	1	0.999958	1	0.80215	0.978133	0.998819	0.989633	0.997779	0.548401	0.999988	0.999988		4	m30	2021	0.608819	0.356141	0.328514		0.204251	0.904269	0.415224	0.787274	0.0527708	0.15057	0.281069	0.184796	0.253858	0.0214485	0.460654	0.460654
5	m50	2020	0.99998	1	1	0.99324		0.984406	1	0.963183	0.999993	1	1	1	1	0.0493126	1	1		5	m50	2020	0.441622	0.721433	0.763306	0.204251		0.166085	0.64117	0.126692	0.479549	0.860755	0.843101	0.953029	0.894199	0.000775306	0.586672	0.586672
6	m50	2021	0.999999	0.999208	0.998603	1	0.984406		0.999779	1	0.732688	0.958071	0.996376	0.977649	0.993869	0.628163	0.999922	0.999922		6	m50	2021	0.527967	0.298197	0.273793	0.904269	0.166085		0.350894	0.881004	0.0407268	0.120757	0.232253	0.149563	0.208653	0.0282902	0.391858	0.391858
7	m80	2020	1	1	1	0.999958	1	0.999779		0.998805	0.997243	0.999998	1	1	1	0.139519	1	1		7	m80	2020	0.759617	0.912447	0.868573	0.415224	0.64117	0.350894		0.280578	0.244382	0.522017	0.788143	0.599843	0.738711	0.00275863	0.937773	0.937773
8	m80	2021	0.999976	0.996648	0.994696	1	0.963183	1	0.998805		0.637185	0.918089	0.988651	0.950744	0.982673	0.724288	0.99948	0.99948		8	m80	2021	0.435936	0.235745	0.215223	0.787274	0.126692	0.881004	0.280578		0.0291828	0.0905934	0.180667	0.113444	0.161257	0.0395234	0.315894	0.315894
9	Ng	2020	0.975225	0.999048	0.999478	0.80215	0.999993	0.732688	0.997243	0.637185		1	0.999853	0.999998	0.99994	0.00824032	0.994686	0.994686		9	Ng	2020	0.144831	0.290369	0.315788	0.0527708	0.479549	0.0407268	0.244382	0.0291828		0.593911	0.367065	0.516492	0.401939	0.000103244	0.215143	0.215143
10	Ng	2021	0.999752	1	1	0.978133	1	0.958071	0.999998	0.918089	1		1	1	1	0.0322919	0.999992	0.999992		10	Ng	2021	0.346254	0.595301	0.634103	0.15057	0.860755	0.120757	0.522017	0.0905934	0.593911		0.709123	0.907226	0.757903	0.000474781	0.473089	0.473089
11	Nd	2020	1	1	1	0.998819	1	0.996376	1	0.988651	0.999853	1		1	1	0.0779746	1	1		11	Nd	2020	0.566245	0.873762	0.917677	0.281069	0.843101	0.232253	0.788143	0.180667	0.367065	0.709123		0.797363	0.948193	0.00133738	0.728877	0.728877
12	Nd	2021	0.999949	1	1	0.989633	1	0.977649	1	0.950744	0.999998	1	1		1	0.0428505	0.999999	0.999999		12	Nd	2021	0.407966	0.677966	0.718926	0.184796	0.953029	0.149563	0.599843	0.113444	0.516492	0.907226	0.797363		0.847851	0.000658077	0.547099	0.547099
13	LT	2020	0.999998	1	1	0.997779	1	0.993869	1	0.982673	0.99994	1	1	1		0.0672596	1	1		13	LT	2020	0.523471	0.822911	0.86634	0.253858	0.894199	0.208653	0.738711	0.161257	0.401939	0.757903	0.948193	0.847851		0.00111943	0.680797	0.680797
14	LT	2021	0.252273	0.110688	0.0981481	0.548401	0.0493126	0.628163	0.139519	0.724288	0.00824032	0.0322919	0.0779746	0.0428505	0.0672596		0.163511	0.163511		14	LT	2021	0.00612177	0.00205672	0.00177085	0.0214485	0.000775306	0.0282902	0.00275863	0.0395234	0.000103244	0.000474781	0.00133738	0.000658077	0.00111943		0.00339043	0.00339043
15	cont	2020	1	1	1	0.999988	1	0.999922	1	0.99948	0.994686	0.999992	1	0.999999	1	0.163511		1		15	cont	2020	0.819612	0.850889	0.807644	0.460654	0.586672	0.391858	0.937773	0.315894	0.215143	0.473089	0.728877	0.547099	0.680797	0.00339043		1
16	cont	2021	1	1	1	0.999988	1	0.999922	1	0.99948	0.994686	0.999992	1	0.999999	1	0.163511	1			16	cont	2021	0.819612	0.850889	0.807644	0.460654	0.586672	0.391858	0.937773	0.315894	0.215143	0.473089	0.728877	0.547099	0.680797	0.00339043	1
sbegr	exp	year	{1} ,81646	{2} ,85331	{3} ,88806	{4} ,74847	{5} ,80889	{6} ,81487	{7} ,80760	{8} ,91910	{9} ,89932	{10} ,82793	{11} ,84322	{12} ,84267	{13} ,97037	{14} ,86941	{15} ,85475	{16} ,85475		sbegr	exp	year	{1} ,81646	{2} ,85331	{3} ,88806	{4} ,74847	{5} ,80889	{6} ,81487	{7} ,80760	{8} ,91910	{9} ,89932	{10} ,82793	{11} ,84322	{12} ,84267	{13} ,97037	{14} ,86941	{15} ,85475	{16} ,85475
1	m10	2020		0.999999	0.998016	0.998871	1	1	1	0.945735	0.991272	1	1	1	0.513569	0.99994	0.999999	0.999999		1	m10	2020		0.558132	0.258677	0.283036	0.904041	0.979782	0.887763	0.109056	0.192671	0.854932	0.670252	0.676565	0.0189479	0.401382	0.542905	0.542905
2	m10	2021	0.999999		1	0.936507	0.999994	0.999999	0.999991	0.999216	0.99999	1	1	1	0.866395	1	1	1		2	m10	2021	0.558132		0.580623	0.101972	0.480809	0.541368	0.468244	0.298613	0.465323	0.686351	0.872278	0.865448	0.0692343	0.797558	0.98165	0.98165
3	m30	2020	0.998016	1		0.664214	0.994394	0.997485	0.993433	1	1	0.99972	0.999993	0.999991	0.99181	1	1	1		3	m30	2020	0.258677	0.580623		0.0320325	0.212719	0.248462	0.20553	0.621591	0.857669	0.341456	0.476621	0.471325	0.195582	0.766495	0.596366	0.596366
4	m30	2021	0.998871	0.936507	0.664214		0.999704	0.999131	0.99977	0.350269	0.5457	0.994187	0.971198	0.972551	0.0698658	0.83752	0.929899	0.929899		4	m30	2021	0.283036	0.101972	0.0320325		0.339141	0.294248	0.349422	0.00995584	0.0212454	0.211071	0.13792	0.140122	0.00117161	0.0609387	0.0975314	0.0975314
5	m50	2020	1	0.999994	0.994394	0.999704		1	1	0.909684	0.980642	1	1	1	0.436345	0.999698	0.99999	0.99999		5	m50	2020	0.904041	0.480809	0.212719	0.339141		0.924138	0.983576	0.0862697	0.156158	0.761715	0.585274	0.591216	0.0142144	0.338346	0.466783	0.466783
6	m50	2021	1	0.999999	0.997485	0.999131	1		1	0.939157	0.989564	1	1	1	0.497063	0.999913	0.999998	0.999998		6	m50	2021	0.979782	0.541368	0.248462	0.294248	0.924138		0.907808	0.103891	0.184495	0.835113	0.651969	0.65821	0.0178469	0.387552	0.526383	0.526383
7	m80	2020	1	0.999991	0.993433	0.99977	1	1		0.9023	0.978105	1	1	1	0.423641	0.999614	0.999986	0.999986		7	m80	2020	0.887763	0.468244	0.20553	0.349422	0.983576	0.907808		0.0828122	0.150512	0.746115	0.571304	0.577177	0.0135248	0.328286	0.454433	0.454433
8	m80	2021	0.945735	0.999216	1	0.350269	0.909684	0.939157	0.9023		1	0.979225	0.996346	0.996071	0.99996	0.999973	0.999389	0.999389		8	m80	2021	0.109056	0.298613	0.621591	0.00995584	0.0862697	0.103891	0.0828122		0.752826	0.152925	0.231888	0.228628	0.416349	0.430794	0.309163	0.309163
9	Ng	2020	0.991272	0.99999	1	0.5457	0.980642	0.989564	0.978105	1		0.998079	0.999878	0.999862	0.998173	1	0.999993	0.999993		9	Ng	2020	0.192671	0.465323	0.857669	0.0212454	0.156158	0.184495	0.150512	0.752826		0.260108	0.374315	0.369751	0.262304	0.634285	0.479325	0.479325
10	Ng	2021	1	1	0.99972	0.994187	1	1	1	0.979225	0.998079		1	1	0.634557	0.999997	1	1		10	Ng	2021	0.854932	0.686351	0.341456	0.211071	0.761715	0.835113	0.746115	0.152925	0.260108		0.807679	0.814403	0.0289199	0.510083	0.669584	0.669584
11	Nd	2020	1	1	0.999993	0.971198	1	1	1	0.996346	0.999878	1		1	0.78537	1	1	1		11	Nd	2020	0.670252	0.872278	0.476621	0.13792	0.585274	0.651969	0.571304	0.231888	0.374315	0.807679		0.993072	0.0494566	0.676776	0.85421	0.85421
12	Nd	2021	1	1	0.999991	0.972551	1	1	1	0.996071	0.999862	1	1		0.780478	1	1	1		12	Nd	2021	0.676565	0.865448	0.471325	0.140122	0.591216	0.65821	0.577177	0.228628	0.369751	0.814403	0.993072		0.0485461	0.670462	0.847409	0.847409
13	LT	2020	0.513569	0.866395	0.99181	0.0698658	0.436345	0.497063	0.423641	0.99996	0.998173	0.634557	0.78537	0.780478		0.952142	0.876343	0.876343		13	LT	2020	0.0189479	0.0692343	0.195582	0.00117161	0.0142144	0.0178469	0.0135248	0.416349	0.262304	0.0289199	0.0494566	0.0485461		0.114751	0.0725587	0.0725587
14	LT	2021	0.99994	1	1	0.83752	0.999698	0.999913	0.999614	0.999973	1	0.999997	1	1	0.952142		1	1		14	LT	2021	0.401382	0.797558	0.766495	0.0609387	0.338346	0.387552	0.328286	0.430794	0.634285	0.510083	0.676776	0.670462	0.114751		0.815341	0.815341
15	cont	2020	0.999999	1	1	0.929899	0.99999	0.999998	0.999986	0.999389	0.999993	1	1	1	0.876343	1		1		15	cont	2020	0.542905	0.98165	0.596366	0.0975314	0.466783	0.526383	0.454433	0.309163	0.479325	0.669584	0.85421	0.847409	0.0725587	0.815341		1
16	cont	2021	0.999999	1	1	0.929899	0.99999	0.999998	0.999986	0.999389	0.999993	1	1	1	0.876343	1	1			16	cont	2021	0.542905	0.98165	0.596366	0.0975314	0.466783	0.526383	0.454433	0.309163	0.479325	0.669584	0.85421	0.847409	0.0725587	0.815341	1
n1Brr	exp	year	{1} 3,6084	{2} 3,2197	{3} 3,6918	{4} 3,3724	{5} 3,6918	{6} 3,2752	{7} 3,3789	{8} 3,4973	{9} 4,1298	{10} 3,7471	{11} 4,1298	{12} 3,5944	{13} 3,7335	{14} 3,2197	{15} 3,5667	{16} 3,5667		n1Brr	exp	year	{1} 3,6084	{2} 3,2197	{3} 3,6918	{4} 3,3724	{5} 3,6918	{6} 3,2752	{7} 3,3789	{8} 3,4973	{9} 4,1298	{10} 3,7471	{11} 4,1298	{12} 3,5944	{13} 3,7335	{14} 3,2197	{15} 3,5667	{16} 3,5667
1	m10	2020		0.996078	1	0.999989	1	0.999254	0.999992	1	0.946226	1	0.946226	1	1	0.996078	1	1		1	m10	2020		0.228705	0.793911	0.461603	0.793911	0.30072	0.474071	0.728032	0.109467	0.664377	0.109467	0.965118	0.695362	0.228705	0.896036	0.896036
2	m10	2021	0.996078		0.975772	1	0.975772	1	1	0.999913	0.281055	0.941489	0.281055	0.99731	0.951927	1	0.99883	0.99883		2	m10	2021	0.228705		0.145856	0.633081	0.145856	0.861968	0.618573	0.387357	0.00715241	0.105652	0.00715241	0.245481	0.114547	1	0.281487	0.281487
3	m30	2020	1	0.975772		0.999537	1	0.992189	0.999636	0.999999	0.987503	1	0.987503	1	1	0.975772	1	1		3	m30	2020	0.793911	0.145856		0.320732	1	0.197745	0.330639	0.543404	0.176244	0.862567	0.176244	0.760455	0.896036	0.145856	0.695362	0.695362
4	m30	2021	0.999989	1	0.999537		0.999537	1	1	1	0.56613	0.99731	0.56613	0.999995	0.998186	1	0.999999	0.999999		4	m30	2021	0.461603	0.633081	0.320732		0.320732	0.761034	0.983569	0.695924	0.0228242	0.245481	0.0228242	0.488307	0.262618	0.633081	0.543906	0.543906
5	m50	2020	1	0.975772	1	0.999537		0.992189	0.999636	0.999999	0.987503	1	0.987503	1	1	0.975772	1	1		5	m50	2020	0.793911	0.145856	1	0.320732		0.197745	0.330639	0.543404	0.176244	0.862567	0.176244	0.760455	0.896036	0.145856	0.695362	0.695362
6	m50	2021	0.999254	1	0.992189	1	0.992189		1	0.999995	0.373876	0.975878	0.373876	0.999541	0.981243	1	0.999842	0.999842		6	m50	2021	0.30072	0.861968	0.197745	0.761034	0.197745		0.745432	0.488307	0.011032	0.146057	0.011032	0.321095	0.15761	0.861968	0.364356	0.364356
7	m80	2020	0.999992	1	0.999636	1	0.999636	1		1	0.579805	0.99777	0.579805	0.999997	0.998514	1	0.999999	0.999999		7	m80	2020	0.474071	0.618573	0.330639	0.983569	0.330639	0.745432		0.711156	0.0239378	0.253688	0.0239378	0.501179	0.271235	0.618573	0.557543	0.557543
8	m80	2021	1	0.999913	0.999999	1	0.999999	0.999995	1		0.809682	0.999977	0.809682	1	0.999989	0.999913	1	1		8	m80	2021	0.728032	0.387357	0.543404	0.695924	0.543404	0.488307	0.711156		0.0543645	0.436069	0.0543645	0.761034	0.461145	0.387357	0.827968	0.827968
9	Ng	2020	0.946226	0.281055	0.987503	0.56613	0.987503	0.373876	0.579805	0.809682		0.996646	1	0.934619	0.995226	0.281055	0.906809	0.906809		9	Ng	2020	0.109467	0.00715241	0.176244	0.0228242	0.176244	0.011032	0.0239378	0.0543645		0.235718	1	0.100655	0.219906	0.00715241	0.0848879	0.0848879
10	Ng	2021	1	0.941489	1	0.99731	1	0.975878	0.99777	0.999977	0.996646		0.996646	1	1	0.941489	1	1		10	Ng	2021	0.664377	0.105652	0.862567	0.245481	0.862567	0.146057	0.253688	0.436069	0.235718		0.235718	0.633081	0.966132	0.105652	0.572896	0.572896
11	Nd	2020	0.946226	0.281055	0.987503	0.56613	0.987503	0.373876	0.579805	0.809682	1	0.996646		0.934619	0.995226	0.281055	0.906809	0.906809		11	Nd	2020	0.109467	0.00715241	0.176244	0.0228242	0.176244	0.011032	0.0239378	0.0543645	1	0.235718		0.100655	0.219906	0.00715241	0.0848879	0.0848879
12	Nd	2021	1	0.99731	1	0.999995	1	0.999541	0.999997	1	0.934619	1	0.934619		1	0.99731	1	1		12	Nd	2021	0.965118	0.245481	0.760455	0.488307	0.760455	0.321095	0.501179	0.761034	0.100655	0.633081	0.100655		0.663459	0.245481	0.930711	0.930711
13	LT	2020	1	0.951927	1	0.998186	1	0.981243	0.998514	0.999989	0.995226	1	0.995226	1		0.951927	1	1		13	LT	2020	0.695362	0.114547	0.896036	0.262618	0.896036	0.15761	0.271235	0.461145	0.219906	0.966132	0.219906	0.663459		0.114547	0.60193	0.60193
14	LT	2021	0.996078	1	0.975772	1	0.975772	1	1	0.999913	0.281055	0.941489	0.281055	0.99731	0.951927		0.99883	0.99883		14	LT	2021	0.228705	1	0.145856	0.633081	0.145856	0.861968	0.618573	0.387357	0.00715241	0.105652	0.00715241	0.245481	0.114547		0.281487	0.281487
15	cont	2020	1	0.99883	1	0.999999	1	0.999842	0.999999	1	0.906809	1	0.906809	1	1	0.99883		1		15	cont	2020	0.896036	0.281487	0.695362	0.543906	0.695362	0.364356	0.557543	0.827968	0.0848879	0.572896	0.0848879	0.930711	0.60193	0.281487		1
16	cont	2021	1	0.99883	1	0.999999	1	0.999842	0.999999	1	0.906809	1	0.906809	1	1	0.99883	1			16	cont	2021	0.896036	0.281487	0.695362	0.543906	0.695362	0.364356	0.557543	0.827968	0.0848879	0.572896	0.0848879	0.930711	0.60193	0.281487	1
nBrOr	exp	year	{1} 2,3621	{2} 2,0645	{3} 2,2759	{4} 2,0645	{5} 2,1552	{6} 2,0323	{7} 2,1379	{8} 2,1613	{9} 2,4310	{10} 2,2419	{11} 2,4310	{12} 2,3387	{13} 2,1724	{14} 1,7903	{15} 2,2500	{16} 2,2500		nBrOr	exp	year	{1} 2,3621	{2} 2,0645	{3} 2,2759	{4} 2,0645	{5} 2,1552	{6} 2,0323	{7} 2,1379	{8} 2,1613	{9} 2,4310	{10} 2,2419	{11} 2,4310	{12} 2,3387	{13} 2,1724	{14} 1,7903	{15} 2,2500	{16} 2,2500
1	m10	2020		0.832348	1	0.832348	0.98945	0.713094	0.978357	0.992052	1	0.999977	1	1	0.99547	0.0450881	0.99999	0.99999		1	m10	2020		0.0596258	0.575483	0.0596258	0.183995	0.0379858	0.151043	0.196947	0.653868	0.436233	0.653868	0.879116	0.222268	0.000698251	0.467376	0.467376
2	m10	2021	0.832348		0.987159	1	0.999999	1	1	0.999999	0.55696	0.997722	0.55696	0.89902	0.999994	0.89902	0.996385	0.996385		2	m10	2021	0.0596258		0.174999	1	0.556034	0.833672	0.633203	0.52985	0.0221034	0.252857	0.0221034	0.0813636	0.483979	0.0813636	0.232369	0.232369
3	m30	2020	1	0.987159		0.987159	0.999975	0.957068	0.99987	0.999987	0.999482	1	0.999482	1	0.999997	0.156691	1	1		3	m30	2020	0.575483	0.174999		0.174999	0.434132	0.119691	0.372092	0.457575	0.316116	0.825211	0.316116	0.682739	0.502053	0.00320644	0.866286	0.866286
4	m30	2021	0.832348	1	0.987159		0.999999	1	1	0.999999	0.55696	0.997722	0.55696	0.89902	0.999994	0.89902	0.996385	0.996385		4	m30	2021	0.0596258	1	0.174999		0.556034	0.833672	0.633203	0.52985	0.0221034	0.252857	0.0221034	0.0813636	0.483979	0.0813636	0.232369	0.232369
5	m50	2020	0.98945	0.999999	0.999975	0.999999		0.999969	1	1	0.894898	1	0.894898	0.996755	1	0.564167	0.999999	0.999999		5	m50	2020	0.183995	0.556034	0.434132	0.556034		0.425791	0.910612	0.968221	0.0796131	0.573034	0.0796131	0.237198	0.910612	0.0226682	0.53811	0.53811
6	m50	2021	0.713094	1	0.957068	1	0.999969		0.999996	0.999943	0.421744	0.988059	0.421744	0.8022	0.999843	0.959333	0.983204	0.983204		6	m50	2021	0.0379858	0.833672	0.119691	0.833672	0.425791		0.492969	0.403363	0.0134238	0.178331	0.0134238	0.0527813	0.364526	0.122151	0.162673	0.162673
7	m80	2020	0.978357	1	0.99987	1	1	0.999996		1	0.84649	0.999996	0.84649	0.992052	1	0.638555	0.99999	0.99999		7	m80	2020	0.151043	0.633203	0.372092	0.633203	0.910612	0.492969		0.879116	0.0633286	0.499773	0.0633286	0.196947	0.822395	0.0293208	0.467376	0.467376
8	m80	2021	0.992052	0.999999	0.999987	0.999999	1	0.999943	1		0.909526	1	0.909526	0.997722	1	0.537773	1	1		8	m80	2021	0.196947	0.52985	0.457575	0.52985	0.968221	0.403363	0.879116		0.0861924	0.600259	0.0861924	0.252857	0.942256	0.0206593	0.564501	0.564501
9	Ng	2020	1	0.55696	0.999482	0.55696	0.894898	0.421744	0.84649	0.909526		0.995606	1	0.999999	0.932665	0.0147405	0.997188	0.997188		9	Ng	2020	0.653868	0.0221034	0.316116	0.0221034	0.0796131	0.0134238	0.0633286	0.0861924		0.223595	1	0.548827	0.0993338	0.000196176	0.243515	0.243515
10	Ng	2021	0.999977	0.997722	1	0.997722	1	0.988059	0.999996	1	0.995606		0.995606	0.999999	1	0.239661	1	1		10	Ng	2021	0.436233	0.252857	0.825211	0.252857	0.573034	0.178331	0.499773	0.600259	0.223595		0.223595	0.52985	0.651269	0.00569333	0.958118	0.958118
11	Nd	2020	1	0.55696	0.999482	0.55696	0.894898	0.421744	0.84649	0.909526	1	0.995606		0.999999	0.932665	0.0147405	0.997188	0.997188		11	Nd	2020	0.653868	0.0221034	0.316116	0.0221034	0.0796131	0.0134238	0.0633286	0.0861924	1	0.223595		0.548827	0.0993338	0.000196176	0.243515	0.243515
12	Nd	2021	1	0.89902	1	0.89902	0.996755	0.8022	0.992052	0.997722	0.999999	0.999999	0.999999		0.998877	0.0644526	1	1		12	Nd	2021	0.879116	0.0813636	0.682739	0.0813636	0.237198	0.0527813	0.196947	0.252857	0.548827	0.52985	0.548827		0.283235	0.00106383	0.564501	0.564501
13	LT	2020	0.99547	0.999994	0.999997	0.999994	1	0.999843	1	1	0.932665	1	0.932665	0.998877		0.490424	1	1		13	LT	2020	0.222268	0.483979	0.502053	0.483979	0.910612	0.364526	0.822395	0.942256	0.0993338	0.651269	0.0993338	0.283235		0.0174182	0.614098	0.614098
14	LT	2021	0.0450881	0.89902	0.156691	0.89902	0.564167	0.959333	0.638555	0.537773	0.0147405	0.239661	0.0147405	0.0644526	0.490424		0.217522	0.217522		14	LT	2021	0.000698251	0.0813636	0.00320644	0.0813636	0.0226682	0.122151	0.0293208	0.0206593	0.000196176	0.00569333	0.000196176	0.00106383	0.0174182		0.00497465	0.00497465
15	cont	2020	0.99999	0.996385	1	0.996385	0.999999	0.983204	0.99999	1	0.997188	1	0.997188	1	1	0.217522		1		15	cont	2020	0.467376	0.232369	0.866286	0.232369	0.53811	0.162673	0.467376	0.564501	0.243515	0.958118	0.243515	0.564501	0.614098	0.00497465		1
16	cont	2021	0.99999	0.996385	1	0.996385	0.999999	0.983204	0.99999	1	0.997188	1	0.997188	1	1	0.217522	1			16	cont	2021	0.467376	0.232369	0.866286	0.232369	0.53811	0.162673	0.467376	0.564501	0.243515	0.958118	0.243515	0.564501	0.614098	0.00497465	1
nBolr	exp	year	{1} 8,2148	{2} 7,5325	{3} 8,4088	{4} 6,8365	{5} 7,7297	{6} 6,7355	{7} 7,2122	{8} 7,1172	{9} 9,4438	{10} 8,7225	{11} 9,2174	{12} 8,1051	{13} 7,7943	{14} 5,2425	{15} 7,7458	{16} 7,7458		nBolr	exp	year	{1} 8,2148	{2} 7,5325	{3} 8,4088	{4} 6,8365	{5} 7,7297	{6} 6,7355	{7} 7,2122	{8} 7,1172	{9} 9,4438	{10} 8,7225	{11} 9,2174	{12} 8,1051	{13} 7,7943	{14} 5,2425	{15} 7,7458	{16} 7,7458
1	m10	2020		0.999997	1	0.989416	1	0.979976	0.999634	0.998981	0.996566	1	0.999634	1	1	0.25495	1	1		1	m10	2020		0.506153	0.849537	0.183848	0.63581	0.154602	0.330503	0.287441	0.234667	0.620238	0.330503	0.914556	0.681363	0.00621448	0.647073	0.647073
2	m10	2021	0.999997		0.999927	0.999996	1	0.999978	1	1	0.864799	0.997545	0.942675	1	1	0.654402	1	1		2	m10	2021	0.506153		0.394205	0.497677	0.847187	0.437917	0.754261	0.685	0.068726	0.249543	0.106577	0.576512	0.798038	0.0309663	0.834833	0.834833
3	m30	2020	1	0.999927		0.966541	0.999997	0.945539	0.997397	0.994328	0.999473	1	0.999973	1	0.999999	0.178502	0.999998	0.999998		3	m30	2020	0.849537	0.394205		0.131068	0.508056	0.108893	0.246941	0.212183	0.315377	0.759234	0.431395	0.766575	0.549034	0.00380769	0.518141	0.518141
4	m30	2021	0.989416	0.999996	0.966541		0.999908	1	1	1	0.451068	0.87555	0.595843	0.995266	0.999786	0.962622	0.999885	0.999885		4	m30	2021	0.183848	0.497677	0.131068		0.385293	0.921303	0.713646	0.783868	0.0150434	0.0722832	0.0253063	0.220285	0.352249	0.126002	0.376851	0.376851
5	m50	2020	1	1	0.999997	0.999908		0.999668	1	0.999999	0.934929	0.999674	0.978957	1	1	0.526929	1	1		5	m50	2020	0.63581	0.847187	0.508056	0.385293		0.334528	0.61355	0.550338	0.100868	0.335169	0.152337	0.713833	0.949566	0.0198777	0.987383	0.987383
6	m50	2021	0.979976	0.999978	0.945539	1	0.999668		1	1	0.390744	0.829651	0.530351	0.990023	0.999318	0.9783	0.9996	0.9996		6	m50	2021	0.154602	0.437917	0.108893	0.921303	0.334528		0.641676	0.709271	0.0118414	0.0589592	0.0201217	0.186553	0.304507	0.150923	0.326842	0.326842
7	m80	2020	0.999634	1	0.997397	1	1	1		1	0.691327	0.976061	0.820576	0.999908	1	0.838029	1	1		7	m80	2020	0.330503	0.754261	0.246941	0.713646	0.61355	0.641676		0.92598	0.035193	0.146409	0.0567993	0.385429	0.570146	0.0610705	0.602556	0.602556
8	m80	2021	0.998981	1	0.994328	1	0.999999	1	1		0.630969	0.960477	0.769668	0.999692	0.999997	0.880158	0.999999	0.999999		8	m80	2021	0.287441	0.685	0.212183	0.783868	0.550338	0.709271	0.92598		0.0285649	0.123453	0.0466143	0.337546	0.509307	0.0739122	0.539922	0.539922
9	Ng	2020	0.996566	0.864799	0.999473	0.451068	0.934929	0.390744	0.691327	0.630969		0.999994	1	0.991956	0.95117	0.0173593	0.93929	0.93929		9	Ng	2020	0.234667	0.068726	0.315377	0.0150434	0.100868	0.0118414	0.035193	0.0285649		0.482305	0.824856	0.196399	0.113838	0.000235493	0.103989	0.103989
10	Ng	2021	1	0.997545	1	0.87555	0.999674	0.829651	0.976061	0.960477	0.999994		1	0.999999	0.999853	0.094176	0.999731	0.999731		10	Ng	2021	0.620238	0.249543	0.759234	0.0722832	0.335169	0.0589592	0.146409	0.123453	0.482305		0.629046	0.547142	0.367166	0.00168278	0.342986	0.342986
11	Nd	2020	0.999634	0.942675	0.999973	0.595843	0.978957	0.530351	0.820576	0.769668	1	1		0.998821	0.985801	0.0302914	0.980869	0.980869		11	Nd	2020	0.330503	0.106577	0.431395	0.0253063	0.152337	0.0201217	0.0567993	0.0466143	0.824856	0.629046		0.281141	0.170392	0.000441261	0.156702	0.156702
12	Nd	2021	1	1	1	0.995266	1	0.990023	0.999908	0.999692	0.991956	0.999999	0.998821		1	0.307049	1	1		12	Nd	2021	0.914556	0.576512	0.766575	0.220285	0.713833	0.186553	0.385429	0.337546	0.196399	0.547142	0.281141		0.761412	0.00815003	0.725628	0.725628
13	LT	2020	1	1	0.999999	0.999786	1	0.999318	1	0.999997	0.95117	0.999853	0.985801	1		0.485728	1	1		13	LT	2020	0.681363	0.798038	0.549034	0.352249	0.949566	0.304507	0.570146	0.509307	0.113838	0.367166	0.170392	0.761412		0.0171197	0.962163	0.962163
14	LT	2021	0.25495	0.654402	0.178502	0.962622	0.526929	0.9783	0.838029	0.880158	0.0173593	0.094176	0.0302914	0.307049	0.485728		0.516553	0.516553		14	LT	2021	0.00621448	0.0309663	0.00380769	0.126002	0.0198777	0.150923	0.0610705	0.0739122	0.000235493	0.00168278	0.000441261	0.00815003	0.0171197		0.0191525	0.0191525
15	cont	2020	1	1	0.999998	0.999885	1	0.9996	1	0.999999	0.93929	0.999731	0.980869	1	1	0.516553		1		15	cont	2020	0.647073	0.834833	0.518141	0.376851	0.987383	0.326842	0.602556	0.539922	0.103989	0.342986	0.156702	0.725628	0.962163	0.0191525		1
16	cont	2021	1	1	0.999998	0.999885	1	0.9996	1	0.999999	0.93929	0.999731	0.980869	1	1	0.516553	1			16	cont	2021	0.647073	0.834833	0.518141	0.376851	0.987383	0.326842	0.602556	0.539922	0.103989	0.342986	0.156702	0.725628	0.962163	0.0191525	1
g-fr	exp	year	{1} 38,000	{2} 36,333	{3} 37,333	{4} 37,333	{5} 37,000	{6} 37,000	{7} 37,000	{8} 37,000	{9} 36,667	{10} 36,667	{11} 37,000	{12} 36,667	{13} 34,333	{14} 37,667	{15} 37,000	{16} 37,000		g-fr	exp	year	{1} 38,000	{2} 36,333	{3} 37,333	{4} 37,333	{5} 37,000	{6} 37,000	{7} 37,000	{8} 37,000	{9} 36,667	{10} 36,667	{11} 37,000	{12} 36,667	{13} 34,333	{14} 37,667	{15} 37,000	{16} 37,000
1	m10	2020		0.954312	0.999998	0.999998	0.999716	0.999716	0.999716	0.999716	0.993576	0.993576	0.999716	0.993576	0.0727884	1	0.999716	0.999716		1	m10	2020		0.11686	0.523743	0.523743	0.340802	0.340802	0.340802	0.340802	0.20653	0.20653	0.340802	0.20653	0.00123073	0.7493	0.340802	0.340802
2	m10	2021	0.954312		0.999716	0.999716	0.999998	0.999998	0.999998	0.999998	1	1	0.999998	1	0.841578	0.993576	0.999998	0.999998		2	m10	2021	0.11686		0.340802	0.340802	0.523743	0.523743	0.523743	0.523743	0.7493	0.7493	0.523743	0.7493	0.0620016	0.20653	0.523743	0.523743
3	m30	2020	0.999998	0.999716		1	1	1	1	1	0.999998	0.999998	1	0.999998	0.268049	1	1	1		3	m30	2020	0.523743	0.340802		1	0.7493	0.7493	0.7493	0.7493	0.523743	0.523743	0.7493	0.523743	0.00667724	0.7493	0.7493	0.7493
4	m30	2021	0.999998	0.999716	1		1	1	1	1	0.999998	0.999998	1	0.999998	0.268049	1	1	1		4	m30	2021	0.523743	0.340802	1		0.7493	0.7493	0.7493	0.7493	0.523743	0.523743	0.7493	0.523743	0.00667724	0.7493	0.7493	0.7493
5	m50	2020	0.999716	0.999998	1	1		1	1	1	1	1	1	1	0.445456	0.999998	1	1		5	m50	2020	0.340802	0.523743	0.7493	0.7493		1	1	1	0.7493	0.7493	1	0.7493	0.0147236	0.523743	1	1
6	m50	2021	0.999716	0.999998	1	1	1		1	1	1	1	1	1	0.445456	0.999998	1	1		6	m50	2021	0.340802	0.523743	0.7493	0.7493	1		1	1	0.7493	0.7493	1	0.7493	0.0147236	0.523743	1	1
7	m80	2020	0.999716	0.999998	1	1	1	1		1	1	1	1	1	0.445456	0.999998	1	1		7	m80	2020	0.340802	0.523743	0.7493	0.7493	1	1		1	0.7493	0.7493	1	0.7493	0.0147236	0.523743	1	1
8	m80	2021	0.999716	0.999998	1	1	1	1	1		1	1	1	1	0.445456	0.999998	1	1		8	m80	2021	0.340802	0.523743	0.7493	0.7493	1	1	1		0.7493	0.7493	1	0.7493	0.0147236	0.523743	1	1
9	Ng	2020	0.993576	1	0.999998	0.999998	1	1	1	1		1	1	1	0.654883	0.999716	1	1		9	Ng	2020	0.20653	0.7493	0.523743	0.523743	0.7493	0.7493	0.7493	0.7493		1	0.7493	1	0.0310169	0.340802	0.7493	0.7493
10	Ng	2021	0.993576	1	0.999998	0.999998	1	1	1	1	1		1	1	0.654883	0.999716	1	1		10	Ng	2021	0.20653	0.7493	0.523743	0.523743	0.7493	0.7493	0.7493	0.7493	1		0.7493	1	0.0310169	0.340802	0.7493	0.7493
11	Nd	2020	0.999716	0.999998	1	1	1	1	1	1	1	1		1	0.445456	0.999998	1	1		11	Nd	2020	0.340802	0.523743	0.7493	0.7493	1	1	1	1	0.7493	0.7493		0.7493	0.0147236	0.523743	1	1
12	Nd	2021	0.993576	1	0.999998	0.999998	1	1	1	1	1	1	1		0.654883	0.999716	1	1		12	Nd	2021	0.20653	0.7493	0.523743	0.523743	0.7493	0.7493	0.7493	0.7493	1	1	0.7493		0.0310169	0.340802	0.7493	0.7493
13	LT	2020	0.0727884	0.841578	0.268049	0.268049	0.445456	0.445456	0.445456	0.445456	0.654883	0.654883	0.445456	0.654883		0.145539	0.445456	0.445456		13	LT	2020	0.00123073	0.0620016	0.00667724	0.00667724	0.0147236	0.0147236	0.0147236	0.0147236	0.0310169	0.0310169	0.0147236	0.0310169		0.002913	0.0147236	0.0147236
14	LT	2021	1	0.993576	1	1	0.999998	0.999998	0.999998	0.999998	0.999716	0.999716	0.999998	0.999716	0.145539		0.999998	0.999998		14	LT	2021	0.7493	0.20653	0.7493	0.7493	0.523743	0.523743	0.523743	0.523743	0.340802	0.340802	0.523743	0.340802	0.002913		0.523743	0.523743
15	cont	2020	0.999716	0.999998	1	1	1	1	1	1	1	1	1	1	0.445456	0.999998		1		15	cont	2020	0.340802	0.523743	0.7493	0.7493	1	1	1	1	0.7493	0.7493	1	0.7493	0.0147236	0.523743		1
16	cont	2021	0.999716	0.999998	1	1	1	1	1	1	1	1	1	1	0.445456	0.999998	1			16	cont	2021	0.340802	0.523743	0.7493	0.7493	1	1	1	1	0.7493	0.7493	1	0.7493	0.0147236	0.523743	1
f-mr	exp	year	{1} 32,744	{2} 34,435	{3} 33,256	{4} 34,913	{5} 32,488	{6} 32,043	{7} 33,000	{8} 34,435	{9} 32,233	{10} 35,870	{11} 32,488	{12} 36,826	{13} 33,000	{14} 33,478	{15} 33,000	{16} 33,000		f-mr	exp	year	{1} 32,744	{2} 34,435	{3} 33,256	{4} 34,913	{5} 32,488	{6} 32,043	{7} 33,000	{8} 34,435	{9} 32,233	{10} 35,870	{11} 32,488	{12} 36,826	{13} 33,000	{14} 33,478	{15} 33,000	{16} 33,000
1	m10	2020		0.997813	1	0.976067	1	1	1	0.997813	1	0.72521	1	0.317478	1	1	1	1		1	m10	2020		0.254536	0.727797	0.146419	0.861744	0.633868	0.861744	0.254536	0.727797	0.039653	0.861744	0.00856356	0.861744	0.617862	0.861744	0.861744
2	m10	2021	0.997813		0.999968	1	0.990954	0.947516	0.999649	1	0.972782	0.999649	0.990954	0.947516	0.999649	0.999998	0.999649	0.999649		2	m10	2021	0.254536		0.424426	0.74488	0.191039	0.110566	0.332171	1	0.14051	0.332171	0.191039	0.110566	0.332171	0.516228	0.332171	0.332171
3	m30	2020	1	0.999968		0.998236	1	0.999954	1	0.999968	0.999995	0.901159	1	0.527632	1	1	1	1		3	m30	2020	0.727797	0.424426		0.263843	0.602044	0.411569	0.861744	0.424426	0.487602	0.0823024	0.602044	0.0199277	0.861744	0.879623	0.861744	0.861744
4	m30	2021	0.976067	1	0.998236		0.941773	0.824098	0.992327	1	0.883463	0.999998	0.941773	0.992327	0.992327	0.999649	0.992327	0.992327		4	m30	2021	0.146419	0.74488	0.263843		0.105872	0.0576226	0.198555	0.74488	0.0751227	0.516228	0.105872	0.198555	0.198555	0.332171	0.198555	0.198555
5	m50	2020	1	0.990954	1	0.941773		1	1	0.990954	1	0.612969	1	0.234109	1	0.999997	1	1		5	m50	2020	0.861744	0.191039	0.602044	0.105872		0.762096	0.727797	0.191039	0.861744	0.0268476	1	0.00550945	0.727797	0.501802	0.727797	0.727797
6	m50	2021	1	0.947516	0.999954	0.824098	1		0.999998	0.947516	1	0.416561	1	0.128941	0.999998	0.999649	0.999998	0.999998		6	m50	2021	0.633868	0.110566	0.411569	0.0576226	0.762096		0.516228	0.110566	0.897566	0.0131502	0.762096	0.00249379	0.516228	0.332171	0.516228	0.516228
7	m80	2020	1	0.999649	1	0.992327	1	0.999998		0.999649	1	0.824098	1	0.416561	1	1	1	1		7	m80	2020	0.861744	0.332171	0.861744	0.198555	0.727797	0.516228		0.332171	0.602044	0.0576226	0.727797	0.0131502	1	0.74488	1	1
8	m80	2021	0.997813	1	0.999968	1	0.990954	0.947516	0.999649		0.972782	0.999649	0.990954	0.947516	0.999649	0.999998	0.999649	0.999649		8	m80	2021	0.254536	1	0.424426	0.74488	0.191039	0.110566	0.332171		0.14051	0.332171	0.191039	0.110566	0.332171	0.516228	0.332171	0.332171
9	Ng	2020	1	0.972782	0.999995	0.883463	1	1	1	0.972782		0.497934	1	0.167715	1	0.999936	1	1		9	Ng	2020	0.727797	0.14051	0.487602	0.0751227	0.861744	0.897566	0.602044	0.14051		0.0179038	0.861744	0.0035057	0.602044	0.398956	0.602044	0.602044
10	Ng	2021	0.72521	0.999649	0.901159	0.999998	0.612969	0.416561	0.824098	0.999649	0.497934		0.612969	0.999998	0.824098	0.947516	0.824098	0.824098		10	Ng	2021	0.039653	0.332171	0.0823024	0.516228	0.0268476	0.0131502	0.0576226	0.332171	0.0179038		0.0268476	0.516228	0.0576226	0.110566	0.0576226	0.0576226
11	Nd	2020	1	0.990954	1	0.941773	1	1	1	0.990954	1	0.612969		0.234109	1	0.999997	1	1		11	Nd	2020	0.861744	0.191039	0.602044	0.105872	1	0.762096	0.727797	0.191039	0.861744	0.0268476		0.00550945	0.727797	0.501802	0.727797	0.727797
12	Nd	2021	0.317478	0.947516	0.527632	0.992327	0.234109	0.128941	0.416561	0.947516	0.167715	0.999998	0.234109		0.416561	0.627992	0.416561	0.416561		12	Nd	2021	0.00856356	0.110566	0.0199277	0.198555	0.00550945	0.00249379	0.0131502	0.110566	0.0035057	0.516228	0.00550945		0.0131502	0.0282736	0.0131502	0.0131502
13	LT	2020	1	0.999649	1	0.992327	1	0.999998	1	0.999649	1	0.824098	1	0.416561		1	1	1		13	LT	2020	0.861744	0.332171	0.861744	0.198555	0.727797	0.516228	1	0.332171	0.602044	0.0576226	0.727797	0.0131502		0.74488	1	1
14	LT	2021	1	0.999998	1	0.999649	0.999997	0.999649	1	0.999998	0.999936	0.947516	0.999997	0.627992	1		1	1		14	LT	2021	0.617862	0.516228	0.879623	0.332171	0.501802	0.332171	0.74488	0.516228	0.398956	0.110566	0.501802	0.0282736	0.74488		0.74488	0.74488
15	cont	2020	1	0.999649	1	0.992327	1	0.999998	1	0.999649	1	0.824098	1	0.416561	1	1		1		15	cont	2020	0.861744	0.332171	0.861744	0.198555	0.727797	0.516228	1	0.332171	0.602044	0.0576226	0.727797	0.0131502	1	0.74488		1
16	cont	2021	1	0.999649	1	0.992327	1	0.999998	1	0.999649	1	0.824098	1	0.416561	1	1	1			16	cont	2021	0.861744	0.332171	0.861744	0.198555	0.727797	0.516228	1	0.332171	0.602044	0.0576226	0.727797	0.0131502	1	0.74488	1
g-mr	exp	year	{1} 70,583	{2} 70,389	{3} 70,583	{4} 71,944	{5} 69,417	{6} 69,222	{7} 70,000	{8} 71,167	{9} 68,833	{10} 71,944	{11} 69,417	{12} 72,722	{13} 67,667	{14} 71,167	{15} 70,000	{16} 70,000		g-mr	exp	year	{1} 70,583	{2} 70,389	{3} 70,583	{4} 71,944	{5} 69,417	{6} 69,222	{7} 70,000	{8} 71,167	{9} 68,833	{10} 71,944	{11} 69,417	{12} 72,722	{13} 67,667	{14} 71,167	{15} 70,000	{16} 70,000
1	m10	2020		1	1	0.998111	0.999663	0.998111	1	1	0.978276	0.998111	0.999663	0.899334	0.52595	1	1	1		1	m10	2020		0.871137	1	0.260845	0.333891	0.260845	0.627083	0.627083	0.150872	0.260845	0.333891	0.0815002	0.0198084	0.627083	0.627083	0.627083
2	m10	2021	1		1	0.992598	0.999963	0.999663	1	0.999998	0.992598	0.992598	0.999963	0.827679	0.633408	0.999998	1	1		2	m10	2021	0.871137		0.871137	0.200136	0.419629	0.333891	0.745766	0.517731	0.200136	0.200136	0.419629	0.0584789	0.0288057	0.517731	0.745766	0.745766
3	m30	2020	1	1		0.998111	0.999663	0.998111	1	1	0.978276	0.998111	0.999663	0.899334	0.52595	1	1	1		3	m30	2020	1	0.871137		0.260845	0.333891	0.260845	0.627083	0.627083	0.150872	0.260845	0.333891	0.0815002	0.0198084	0.627083	0.627083	0.627083
4	m30	2021	0.998111	0.992598	0.998111		0.736818	0.633408	0.948933	0.999998	0.42229	1	0.736818	0.999998	0.0647024	0.999998	0.948933	0.948933		4	m30	2021	0.260845	0.200136	0.260845		0.0413353	0.0288057	0.111806	0.517731	0.0134528	1	0.0413353	0.517731	0.00106875	0.517731	0.111806	0.111806
5	m50	2020	0.999663	0.999963	0.999663	0.736818		1	1	0.978276	1	0.736818	1	0.328805	0.978276	0.978276	1	1		5	m50	2020	0.333891	0.419629	0.333891	0.0413353		0.871137	0.627083	0.150872	0.627083	0.0413353	1	0.00903156	0.150872	0.150872	0.627083	0.627083
6	m50	2021	0.998111	0.999663	0.998111	0.633408	1		0.999998	0.948933	1	0.633408	1	0.248706	0.992598	0.948933	0.999998	0.999998		6	m50	2021	0.260845	0.333891	0.260845	0.0288057	0.871137		0.517731	0.111806	0.745766	0.0288057	0.871137	0.00599917	0.200136	0.111806	0.517731	0.517731
7	m80	2020	1	1	1	0.948933	1	0.999998		0.999663	0.999663	0.948933	1	0.633408	0.827679	0.999663	1	1		7	m80	2020	0.627083	0.745766	0.627083	0.111806	0.627083	0.517731		0.333891	0.333891	0.111806	0.627083	0.0288057	0.0584789	0.333891	1	1
8	m80	2021	1	0.999998	1	0.999998	0.978276	0.948933	0.999663		0.827679	0.999998	0.978276	0.992598	0.248706	1	0.999663	0.999663		8	m80	2021	0.627083	0.517731	0.627083	0.517731	0.150872	0.111806	0.333891		0.0584789	0.517731	0.150872	0.200136	0.00599917	1	0.333891	0.333891
9	Ng	2020	0.978276	0.992598	0.978276	0.42229	1	1	0.999663	0.827679		0.42229	1	0.132139	0.999663	0.827679	0.999663	0.999663		9	Ng	2020	0.150872	0.200136	0.150872	0.0134528	0.627083	0.745766	0.333891	0.0584789		0.0134528	0.627083	0.00257297	0.333891	0.0584789	0.333891	0.333891
10	Ng	2021	0.998111	0.992598	0.998111	1	0.736818	0.633408	0.948933	0.999998	0.42229		0.736818	0.999998	0.0647024	0.999998	0.948933	0.948933		10	Ng	2021	0.260845	0.200136	0.260845	1	0.0413353	0.0288057	0.111806	0.517731	0.0134528		0.0413353	0.517731	0.00106875	0.517731	0.111806	0.111806
11	Nd	2020	0.999663	0.999963	0.999663	0.736818	1	1	1	0.978276	1	0.736818		0.328805	0.978276	0.978276	1	1		11	Nd	2020	0.333891	0.419629	0.333891	0.0413353	1	0.871137	0.627083	0.150872	0.627083	0.0413353		0.00903156	0.150872	0.150872	0.627083	0.627083
12	Nd	2021	0.899334	0.827679	0.899334	0.999998	0.328805	0.248706	0.633408	0.992598	0.132139	0.999998	0.328805		0.0130916	0.992598	0.633408	0.633408		12	Nd	2021	0.0815002	0.0584789	0.0815002	0.517731	0.00903156	0.00599917	0.0288057	0.200136	0.00257297	0.517731	0.00903156		0.000171898	0.200136	0.0288057	0.0288057
13	LT	2020	0.52595	0.633408	0.52595	0.0647024	0.978276	0.992598	0.827679	0.248706	0.999663	0.0647024	0.978276	0.0130916		0.248706	0.827679	0.827679		13	LT	2020	0.0198084	0.0288057	0.0198084	0.00106875	0.150872	0.200136	0.0584789	0.00599917	0.333891	0.00106875	0.150872	0.000171898		0.00599917	0.0584789	0.0584789
14	LT	2021	1	0.999998	1	0.999998	0.978276	0.948933	0.999663	1	0.827679	0.999998	0.978276	0.992598	0.248706		0.999663	0.999663		14	LT	2021	0.627083	0.517731	0.627083	0.517731	0.150872	0.111806	0.333891	1	0.0584789	0.517731	0.150872	0.200136	0.00599917		0.333891	0.333891
15	cont	2020	1	1	1	0.948933	1	0.999998	1	0.999663	0.999663	0.948933	1	0.633408	0.827679	0.999663		1		15	cont	2020	0.627083	0.745766	0.627083	0.111806	0.627083	0.517731	1	0.333891	0.333891	0.111806	0.627083	0.0288057	0.0584789	0.333891		1
16	cont	2021	1	1	1	0.948933	1	0.999998	1	0.999663	0.999663	0.948933	1	0.633408	0.827679	0.999663	1			16	cont	2021	0.627083	0.745766	0.627083	0.111806	0.627083	0.517731	1	0.333891	0.333891	0.111806	0.627083	0.0288057	0.0584789	0.333891	1
LF%r	exp	year	{1} 11,341	{2} 10,538	{3} 10,446	{4} 11,291	{5} 10,726	{6} 14,311	{7} 11,359	{8} 12,753	{9} 10,136	{10} 9,9172	{11} 10,724	{12} 11,545	{13} 12,926	{14} 14,776	{15} 10,308	{16} 10,308		LF%r	exp	year	{1} 11,341	{2} 10,538	{3} 10,446	{4} 11,291	{5} 10,726	{6} 14,311	{7} 11,359	{8} 12,753	{9} 10,136	{10} 9,9172	{11} 10,724	{12} 11,545	{13} 12,926	{14} 14,776	{15} 10,308	{16} 10,308
1	m10	2020		0.999962	0.999854	1	0.999999	0.210701	1	0.98172	0.995968	0.980443	0.999999	1	0.952628	0.0791248	0.999231	0.999231		1	m10	2020		0.418242	0.367558	0.959528	0.534426	0.00476132	0.985587	0.158795	0.227462	0.155689	0.53316	0.835866	0.115214	0.00136132	0.299438	0.299438
2	m10	2021	0.999962		1	0.999983	1	0.0353452	0.999949	0.650619	1	0.999999	1	0.999418	0.534778	0.0107207	1	1		2	m10	2021	0.418242		0.92576	0.447575	0.848941	0.000526704	0.408092	0.0305649	0.684195	0.530643	0.850463	0.311217	0.020441	0.000138023	0.815953	0.815953
3	m30	2020	0.999854	1		0.999928	1	0.0281118	0.999816	0.58906	1	1	1	0.998462	0.47417	0.00840283	1	1		3	m30	2020	0.367558	0.92576		0.394644	0.77677	0.000405202	0.358216	0.0247189	0.753637	0.592938	0.778257	0.269847	0.0164013	0.000105491	0.88894	0.88894
4	m30	2021	1	0.999983	0.999928		1	0.191265	1	0.975309	0.997397	0.98577	1	1	0.940108	0.070527	0.999562	0.999562		4	m30	2021	0.959528	0.447575	0.394644		0.568038	0.00417411	0.945141	0.144986	0.246934	0.170293	0.566732	0.79651	0.1046	0.00118494	0.323098	0.323098
5	m50	2020	0.999999	1	1	1		0.0557416	0.999998	0.76912	0.999999	0.999958	1	0.99995	0.660718	0.0175452	1	1		5	m50	2020	0.534426	0.848941	0.77677	0.568038		0.000895507	0.522719	0.0465192	0.551093	0.414958	0.998449	0.408837	0.0316479	0.000238319	0.672456	0.672456
6	m50	2021	0.210701	0.0353452	0.0281118	0.191265	0.0557416		0.217965	0.958645	0.0126427	0.00707551	0.0554885	0.305075	0.98464	1	0.0197881	0.0197881		6	m50	2021	0.00476132	0.000526704	0.000405202	0.00417411	0.000895507		0.00498864	0.121386	0.000165628	8.73811e-05	0.000890707	0.00807195	0.166779	0.638448	0.000272722	0.000272722
7	m80	2020	1	0.999949	0.999816	1	0.999998	0.217965		0.983666	0.995322	0.978212	0.999998	1	0.956603	0.0824053	0.999069	0.999069		7	m80	2020	0.985587	0.408092	0.358216	0.945141	0.522719	0.00498864		0.163955	0.220815	0.150737	0.521468	0.849986	0.1192	0.00143002	0.291315	0.291315
8	m80	2021	0.98172	0.650619	0.58906	0.975309	0.76912	0.958645	0.983666		0.388318	0.270007	0.767996	0.995855	1	0.772108	0.496957	0.496957		8	m80	2021	0.158795	0.0305649	0.0247189	0.144986	0.0465192	0.121386	0.163955		0.0117228	0.0067478	0.0463249	0.226219	0.861071	0.047041	0.0178401	0.0178401
9	Ng	2020	0.995968	1	1	0.997397	0.999999	0.0126427	0.995322	0.388318		1	0.999999	0.982093	0.292713	0.0036449	1	1		9	Ng	2020	0.227462	0.684195	0.753637	0.246934	0.551093	0.000165628	0.220815	0.0117228		0.824613	0.552381	0.159741	0.00759173	4.23707e-05	0.861564	0.861564
10	Ng	2021	0.980443	0.999999	1	0.98577	0.999958	0.00707551	0.978212	0.270007	1		0.999959	0.942073	0.19569	0.00202607	1	1		10	Ng	2021	0.155689	0.530643	0.592938	0.170293	0.414958	8.73811e-05	0.150737	0.0067478	0.824613		0.416054	0.106105	0.00430514	2.21649e-05	0.692373	0.692373
11	Nd	2020	0.999999	1	1	1	1	0.0554885	0.999998	0.767996	0.999999	0.999959		0.999949	0.659454	0.0174585	1	1		11	Nd	2020	0.53316	0.850463	0.778257	0.566732	0.998449	0.000890707	0.521468	0.0463249	0.552381	0.416054		0.407753	0.03151	0.000237001	0.673869	0.673869
12	Nd	2021	1	0.999418	0.998462	1	0.99995	0.305075	1	0.995855	0.982093	0.942073	0.999949		0.98507	0.124374	0.994727	0.994727		12	Nd	2021	0.835866	0.311217	0.269847	0.79651	0.408837	0.00807195	0.849986	0.226219	0.159741	0.106105	0.407753		0.168085	0.00238215	0.215491	0.215491
13	LT	2020	0.952628	0.534778	0.47417	0.940108	0.660718	0.98464	0.956603	1	0.292713	0.19569	0.659454	0.98507		0.86234	0.387949	0.387949		13	LT	2020	0.115214	0.020441	0.0164013	0.1046	0.0316479	0.166779	0.1192	0.861071	0.00759173	0.00430514	0.03151	0.168085		0.0679554	0.0117048	0.0117048
14	LT	2021	0.0791248	0.0107207	0.00840283	0.070527	0.0175452	1	0.0824053	0.772108	0.0036449	0.00202607	0.0174585	0.124374	0.86234		0.00580935	0.00580935		14	LT	2021	0.00136132	0.000138023	0.000105491	0.00118494	0.000238319	0.638448	0.00143002	0.047041	4.23707e-05	2.21649e-05	0.000237001	0.00238215	0.0679554		7.03904e-05	7.03904e-05
15	cont	2020	0.999231	1	1	0.999562	1	0.0197881	0.999069	0.496957	1	1	1	0.994727	0.387949	0.00580935		1		15	cont	2020	0.299438	0.815953	0.88894	0.323098	0.672456	0.000272722	0.291315	0.0178401	0.861564	0.692373	0.673869	0.215491	0.0117048	7.03904e-05		1
16	cont	2021	0.999231	1	1	0.999562	1	0.0197881	0.999069	0.496957	1	1	1	0.994727	0.387949	0.00580935	1			16	cont	2021	0.299438	0.815953	0.88894	0.323098	0.672456	0.000272722	0.291315	0.0178401	0.861564	0.692373	0.673869	0.215491	0.0117048	7.03904e-05	1
Qor	exp	year	{1} 18,601	{2} 20,098	{3} 19,254	{4} 20,439	{5} 18,601	{6} 20,439	{7} 18,927	{8} 20,779	{9} 18,927	{10} 19,417	{11} 18,601	{12} 18,395	{13} 17,948	{14} 19,757	{15} 19,417	{16} 19,417		Qor	exp	year	{1} 18,601	{2} 20,098	{3} 19,254	{4} 20,439	{5} 18,601	{6} 20,439	{7} 18,927	{8} 20,779	{9} 18,927	{10} 19,417	{11} 18,601	{12} 18,395	{13} 17,948	{14} 19,757	{15} 19,417	{16} 19,417
1	m10	2020		0.476516	0.998742	0.183997	1	0.183997	1	0.0533893	1	0.987876	1	1	0.998742	0.831812	0.987876	0.987876		1	m10	2020		0.0165453	0.278367	0.00396499	1	0.00396499	0.585212	0.000851108	0.585212	0.177636	1	0.729946	0.278367	0.0594923	0.177636	0.177636
2	m10	2021	0.476516		0.983442	1	0.476516	1	0.819605	0.997988	0.819605	0.997988	0.476516	0.279053	0.0597329	1	0.997988	0.997988		2	m10	2021	0.0165453		0.163327	0.568945	0.0165453	0.568945	0.0565755	0.25822	0.0565755	0.25822	0.0165453	0.00707825	0.000971816	0.568945	0.25822	0.25822
3	m30	2020	0.998742	0.983442		0.806977	0.998742	0.806977	1	0.445922	1	1	0.998742	0.980794	0.687476	0.999939	1	1		3	m30	2020	0.278367	0.163327		0.0537841	0.278367	0.0537841	0.585212	0.0147499	0.585212	0.784564	0.278367	0.156522	0.0347236	0.400965	0.784564	0.784564
4	m30	2021	0.183997	1	0.806977		0.183997	1	0.461043	1	0.461043	0.923915	0.183997	0.0894576	0.0146391	0.997988	0.923915	0.923915		4	m30	2021	0.00396499	0.568945	0.0537841		0.00396499	1	0.0156239	0.568945	0.0156239	0.0938741	0.00396499	0.00157976	0.000194671	0.25822	0.0938741	0.0938741
5	m50	2020	1	0.476516	0.998742	0.183997		0.183997	1	0.0533893	1	0.987876	1	1	0.998742	0.831812	0.987876	0.987876		5	m50	2020	1	0.0165453	0.278367	0.00396499		0.00396499	0.585212	0.000851108	0.585212	0.177636	1	0.729946	0.278367	0.0594923	0.177636	0.177636
6	m50	2021	0.183997	1	0.806977	1	0.183997		0.461043	1	0.461043	0.923915	0.183997	0.0894576	0.0146391	0.997988	0.923915	0.923915		6	m50	2021	0.00396499	0.568945	0.0537841	1	0.00396499		0.0156239	0.568945	0.0156239	0.0938741	0.00396499	0.00157976	0.000194671	0.25822	0.0938741	0.0938741
7	m80	2020	1	0.819605	1	0.461043	1	0.461043		0.175546	1	0.999957	1	0.99988	0.944311	0.985792	0.999957	0.999957		7	m80	2020	0.585212	0.0565755	0.585212	0.0156239	0.585212	0.0156239		0.00372402	1	0.414333	0.585212	0.375054	0.107885	0.170364	0.414333	0.414333
8	m80	2021	0.0533893	0.997988	0.445922	1	0.0533893	1	0.175546		0.175546	0.624961	0.0533893	0.0230181	0.00324247	0.923915	0.624961	0.624961		8	m80	2021	0.000851108	0.25822	0.0147499	0.568945	0.000851108	0.568945	0.00372402		0.00372402	0.0279799	0.000851108	0.000322939	3.72619e-05	0.0938741	0.0279799	0.0279799
9	Ng	2020	1	0.819605	1	0.461043	1	0.461043	1	0.175546		0.999957	1	0.99988	0.944311	0.985792	0.999957	0.999957		9	Ng	2020	0.585212	0.0565755	0.585212	0.0156239	0.585212	0.0156239	1	0.00372402		0.414333	0.585212	0.375054	0.107885	0.170364	0.414333	0.414333
10	Ng	2021	0.987876	0.997988	1	0.923915	0.987876	0.923915	0.999957	0.624961	0.999957		0.987876	0.923915	0.507538	1	1	1		10	Ng	2021	0.177636	0.25822	0.784564	0.0938741	0.177636	0.0938741	0.414333	0.0279799	0.414333		0.177636	0.0938741	0.0185397	0.568945	1	1
11	Nd	2020	1	0.476516	0.998742	0.183997	1	0.183997	1	0.0533893	1	0.987876		1	0.998742	0.831812	0.987876	0.987876		11	Nd	2020	1	0.0165453	0.278367	0.00396499	1	0.00396499	0.585212	0.000851108	0.585212	0.177636		0.729946	0.278367	0.0594923	0.177636	0.177636
12	Nd	2021	1	0.279053	0.980794	0.0894576	1	0.0894576	0.99988	0.0230181	0.99988	0.923915	1		0.999987	0.624961	0.923915	0.923915		12	Nd	2021	0.729946	0.00707825	0.156522	0.00157976	0.729946	0.00157976	0.375054	0.000322939	0.375054	0.0938741	0.729946		0.456064	0.0279799	0.0938741	0.0938741
13	LT	2020	0.998742	0.0597329	0.687476	0.0146391	0.998742	0.0146391	0.944311	0.00324247	0.944311	0.507538	0.998742	0.999987		0.201915	0.507538	0.507538		13	LT	2020	0.278367	0.000971816	0.0347236	0.000194671	0.278367	0.000194671	0.107885	3.72619e-05	0.107885	0.0185397	0.278367	0.456064		0.00449211	0.0185397	0.0185397
14	LT	2021	0.831812	1	0.999939	0.997988	0.831812	0.997988	0.985792	0.923915	0.985792	1	0.831812	0.624961	0.201915		1	1		14	LT	2021	0.0594923	0.568945	0.400965	0.25822	0.0594923	0.25822	0.170364	0.0938741	0.170364	0.568945	0.0594923	0.0279799	0.00449211		0.568945	0.568945
15	cont	2020	0.987876	0.997988	1	0.923915	0.987876	0.923915	0.999957	0.624961	0.999957	1	0.987876	0.923915	0.507538	1		1		15	cont	2020	0.177636	0.25822	0.784564	0.0938741	0.177636	0.0938741	0.414333	0.0279799	0.414333	1	0.177636	0.0938741	0.0185397	0.568945		1
16	cont	2021	0.987876	0.997988	1	0.923915	0.987876	0.923915	0.999957	0.624961	0.999957	1	0.987876	0.923915	0.507538	1	1			16	cont	2021	0.177636	0.25822	0.784564	0.0938741	0.177636	0.0938741	0.414333	0.0279799	0.414333	1	0.177636	0.0938741	0.0185397	0.568945	1
Finr	exp	year	{1} 223,31	{2} 244,15	{3} 210,60	{4} 252,18	{5} 212,73	{6} 246,64	{7} 229,15	{8} 216,45	{9} 178,03	{10} 271,15	{11} 199,37	{12} 248,16	{13} 166,25	{14} 264,37	{15} 223,44	{16} 223,44		Finr	exp	year	{1} 223,31	{2} 244,15	{3} 210,60	{4} 252,18	{5} 212,73	{6} 246,64	{7} 229,15	{8} 216,45	{9} 178,03	{10} 271,15	{11} 199,37	{12} 248,16	{13} 166,25	{14} 264,37	{15} 223,44	{16} 223,44
1	m10	2020		1	1	0.999997	1	1	1	1	0.999223	0.998573	1	1	0.991294	0.999747	1	1		1	m10	2020		0.63028	0.768866	0.505599	0.806785	0.590129	0.89245	0.874023	0.299027	0.272869	0.580648	0.566215	0.192791	0.345519	0.997431	0.997431
2	m10	2021	1		0.999979	1	0.999991	1	1	0.999998	0.967914	0.999999	0.999313	1	0.892637	1	1	1		2	m10	2021	0.63028		0.439753	0.852617	0.46913	0.954011	0.728845	0.522998	0.132988	0.533376	0.304256	0.925976	0.0786882	0.640517	0.632557	0.632557
3	m30	2020	1	0.999979		0.999706	1	0.999948	1	1	0.999986	0.984908	1	0.999913	0.999385	0.995129	1	1		3	m30	2020	0.768866	0.439753		0.339493	0.960627	0.406872	0.668171	0.89225	0.453231	0.167589	0.79519	0.387555	0.308873	0.218992	0.766412	0.766412
4	m30	2021	0.999997	1	0.999706		0.999843	1	1	0.999953	0.923198	1	0.995939	1	0.806261	1	0.999997	0.999997		4	m30	2021	0.505599	0.852617	0.339493		0.36451	0.898036	0.594981	0.410957	0.093456	0.661184	0.227145	0.925976	0.0536319	0.778117	0.507638	0.507638
5	m50	2020	1	0.999991	1	0.999843		0.999976	1	1	0.999968	0.989129	1	0.999958	0.99896	0.996769	1	1		5	m50	2020	0.806785	0.46913	0.960627	0.36451		0.434922	0.70433	0.931383	0.424459	0.18262	0.757435	0.414779	0.286558	0.237398	0.804297	0.804297
6	m50	2021	1	1	0.999948	1	0.999976		1	0.999995	0.956863	1	0.998749	1	0.868802	1	1	1		6	m50	2021	0.590129	0.954011	0.406872	0.898036	0.434922		0.686109	0.486557	0.119474	0.571617	0.278579	0.971886	0.0700126	0.682124	0.592338	0.592338
7	m80	2020	1	1	1	1	1	1		1	0.997089	0.99967	0.999995	1	0.978905	0.999961	1	1		7	m80	2020	0.89245	0.728845	0.668171	0.594981	0.70433	0.686109		0.769059	0.242046	0.334734	0.492441	0.66049	0.152222	0.417629	0.894995	0.894995
8	m80	2021	1	0.999998	1	0.999953	1	0.999995	1		0.999886	0.994218	1	0.99999	0.997593	0.99855	1	1		8	m80	2021	0.874023	0.522998	0.89225	0.410957	0.931383	0.486557	0.769059		0.377029	0.211314	0.69306	0.465013	0.250415	0.272196	0.871488	0.871488
9	Ng	2020	0.999223	0.967914	0.999986	0.923198	0.999968	0.956863	0.997089	0.999886		0.70891	1	0.948909	1	0.801221	0.999196	0.999196		9	Ng	2020	0.299027	0.132988	0.453231	0.093456	0.424459	0.119474	0.242046	0.377029		0.0374298	0.622205	0.111785	0.785288	0.0525791	0.297569	0.297569
10	Ng	2021	0.998573	0.999999	0.984908	1	0.989129	1	0.99967	0.994218	0.70891		0.939197	1	0.530349	1	0.998617	0.998617		10	Ng	2021	0.272869	0.533376	0.167589	0.661184	0.18262	0.571617	0.334734	0.211314	0.0374298		0.10392	0.595642	0.0201216	0.875272	0.27424	0.27424
11	Nd	2020	1	0.999313	1	0.995939	1	0.998749	0.999995	1	1	0.939197		0.998229	0.999982	0.972144	1	1		11	Nd	2020	0.580648	0.304256	0.79519	0.227145	0.757435	0.278579	0.492441	0.69306	0.622205	0.10392		0.263668	0.445616	0.139446	0.578461	0.578461
12	Nd	2021	1	1	0.999913	1	0.999958	1	1	0.99999	0.948909	1	0.998229		0.852874	1	1	1		12	Nd	2021	0.566215	0.925976	0.387555	0.925976	0.414779	0.971886	0.66049	0.465013	0.111785	0.595642	0.263668		0.0651259	0.708069	0.568379	0.568379
13	LT	2020	0.991294	0.892637	0.999385	0.806261	0.99896	0.868802	0.978905	0.997593	1	0.530349	0.999982	0.852874		0.634353	0.991091	0.991091		13	LT	2020	0.192791	0.0786882	0.308873	0.0536319	0.286558	0.0700126	0.152222	0.250415	0.785288	0.0201216	0.445616	0.0651259		0.0288997	0.191737	0.191737
14	LT	2021	0.999747	1	0.995129	1	0.996769	1	0.999961	0.99855	0.801221	1	0.972144	1	0.634353		0.999757	0.999757		14	LT	2021	0.345519	0.640517	0.218992	0.778117	0.237398	0.682124	0.417629	0.272196	0.0525791	0.875272	0.139446	0.708069	0.0288997		0.347133	0.347133
15	cont	2020	1	1	1	0.999997	1	1	1	1	0.999196	0.998617	1	1	0.991091	0.999757		1		15	cont	2020	0.997431	0.632557	0.766412	0.507638	0.804297	0.592338	0.894995	0.871488	0.297569	0.27424	0.578461	0.568379	0.191737	0.347133		1
16	cont	2021	1	1	1	0.999997	1	1	1	1	0.999196	0.998617	1	1	0.991091	0.999757	1			16	cont	2021	0.997431	0.632557	0.766412	0.507638	0.804297	0.592338	0.894995	0.871488	0.297569	0.27424	0.578461	0.568379	0.191737	0.347133	1
Flexr	exp	year	{1} 54,654	{2} 63,622	{3} 60,152	{4} 65,685	{5} 55,624	{6} 65,341	{7} 56,271	{8} 63,622	{9} 54,331	{10} 61,214	{11} 53,360	{12} 57,087	{13} 47,216	{14} 55,712	{15} 59,667	{16} 59,667		Flexr	exp	year	{1} 54,654	{2} 63,622	{3} 60,152	{4} 65,685	{5} 55,624	{6} 65,341	{7} 56,271	{8} 63,622	{9} 54,331	{10} 61,214	{11} 53,360	{12} 57,087	{13} 47,216	{14} 55,712	{15} 59,667	{16} 59,667
1	m10	2020		0.8052	0.995998	0.516599	1	0.567001	1	0.8052	1	0.978833	1	1	0.941879	1	0.998487	0.998487		1	m10	2020		0.0534078	0.2278	0.0191556	0.829591	0.0228938	0.719987	0.0534078	0.942789	0.152066	0.774199	0.590038	0.105954	0.814485	0.270575	0.270575
2	m10	2021	0.8052		0.999981	1	0.90302	1	0.946811	1	0.765003	1	0.629674	0.97955	0.0548168	0.909971	0.999902	0.999902		2	m10	2021	0.0534078		0.443419	0.647561	0.083137	0.703089	0.109962	1	0.0458127	0.594014	0.0284378	0.153651	0.000877996	0.08641	0.383	0.383
3	m30	2020	0.995998	0.999981		0.995731	0.999515	0.997805	0.999922	0.999981	0.992932	1	0.971622	0.999996	0.271674	0.999613	1	1		3	m30	2020	0.2278	0.443419		0.224887	0.31883	0.254377	0.391872	0.443419	0.202224	0.813683	0.138593	0.498043	0.00680813	0.32814	0.914279	0.914279
4	m30	2021	0.516599	1	0.995731		0.658841	1	0.74891	1	0.470002	0.999581	0.341376	0.84685	0.0178012	0.671454	0.990279	0.990279		4	m30	2021	0.0191556	0.647561	0.224887		0.0314434	0.939169	0.0431837	0.647561	0.0161587	0.324851	0.0095668	0.0634276	0.000242186	0.0328449	0.187746	0.187746
5	m50	2020	1	0.90302	0.999515	0.658841		0.70771	1	0.90302	1	0.995265	1	1	0.866141	1	0.999872	0.999872		5	m50	2020	0.829591	0.083137	0.31883	0.0314434		0.0372719	0.885885	0.083137	0.774199	0.220268	0.616104	0.745601	0.0691529	0.984489	0.372678	0.372678
6	m50	2021	0.567001	1	0.997805	1	0.70771		0.792811	1	0.51958	0.999836	0.384681	0.880842	0.0215984	0.719836	0.994496	0.994496		6	m50	2021	0.0228938	0.703089	0.254377	0.939169	0.0372719		0.0508886	0.703089	0.0193618	0.362913	0.0115464	0.0741599	0.000300958	0.038903	0.213548	0.213548
7	m80	2020	1	0.946811	0.999922	0.74891	1	0.792811		0.946811	1	0.998706	0.999998	1	0.794634	1	0.999986	0.999986		7	m80	2020	0.719987	0.109962	0.391872	0.0431837	0.885885	0.0508886		0.109962	0.66721	0.277142	0.519707	0.856264	0.0512485	0.901252	0.453126	0.453126
8	m80	2021	0.8052	1	0.999981	1	0.90302	1	0.946811		0.765003	1	0.629674	0.97955	0.0548168	0.909971	0.999902	0.999902		8	m80	2021	0.0534078	1	0.443419	0.647561	0.083137	0.703089	0.109962		0.0458127	0.594014	0.0284378	0.153651	0.000877996	0.08641	0.383	0.383
9	Ng	2020	1	0.765003	0.992932	0.470002	1	0.51958	1	0.765003		0.96827	1	0.999999	0.958637	1	0.99705	0.99705		9	Ng	2020	0.942789	0.0458127	0.202224	0.0161587	0.774199	0.0193618	0.66721	0.0458127		0.133492	0.829591	0.54187	0.121377	0.759386	0.241461	0.241461
10	Ng	2021	0.978833	1	1	0.999581	0.995265	0.999836	0.998706	1	0.96827		0.914235	0.999836	0.174989	0.995964	1	1		10	Ng	2021	0.152066	0.594014	0.813683	0.324851	0.220268	0.362913	0.277142	0.594014	0.133492		0.0885557	0.362913	0.00370835	0.227415	0.731513	0.731513
11	Nd	2020	1	0.629674	0.971622	0.341376	1	0.384681	0.999998	0.629674	1	0.914235		0.999953	0.988206	1	0.985059	0.985059		11	Nd	2020	0.774199	0.0284378	0.138593	0.0095668	0.616104	0.0115464	0.519707	0.0284378	0.829591	0.0885557		0.410697	0.178901	0.602575	0.168052	0.168052
12	Nd	2021	1	0.97955	0.999996	0.84685	1	0.880842	1	0.97955	0.999999	0.999836	0.999953		0.685952	1	1	1		12	Nd	2021	0.590038	0.153651	0.498043	0.0634276	0.745601	0.0741599	0.856264	0.153651	0.54187	0.362913	0.410697		0.03454	0.760329	0.568059	0.568059
13	LT	2020	0.941879	0.0548168	0.271674	0.0178012	0.866141	0.0215984	0.794634	0.0548168	0.958637	0.174989	0.988206	0.685952		0.857383	0.326206	0.326206		13	LT	2020	0.105954	0.000877996	0.00680813	0.000242186	0.0691529	0.000300958	0.0512485	0.000877996	0.121377	0.00370835	0.178901	0.03454		0.0664486	0.008923	0.008923
14	LT	2021	1	0.909971	0.999613	0.671454	1	0.719836	1	0.909971	1	0.995964	1	1	0.857383		0.999902	0.999902		14	LT	2021	0.814485	0.08641	0.32814	0.0328449	0.984489	0.038903	0.901252	0.08641	0.759386	0.227415	0.602575	0.760329	0.0664486		0.383	0.383
15	cont	2020	0.998487	0.999902	1	0.990279	0.999872	0.994496	0.999986	0.999902	0.99705	1	0.985059	1	0.326206	0.999902		1		15	cont	2020	0.270575	0.383	0.914279	0.187746	0.372678	0.213548	0.453126	0.383	0.241461	0.731513	0.168052	0.568059	0.008923	0.383		1
16	cont	2021	0.998487	0.999902	1	0.990279	0.999872	0.994496	0.999986	0.999902	0.99705	1	0.985059	1	0.326206	0.999902	1			16	cont	2021	0.270575	0.383	0.914279	0.187746	0.372678	0.213548	0.453126	0.383	0.241461	0.731513	0.168052	0.568059	0.008923	0.383	1
Strr	exp	year	{1} 24,307	{2} 24,483	{3} 24,278	{4} 26,100	{5} 23,367	{6} 25,753	{7} 24,513	{8} 28,640	{9} 23,925	{10} 24,213	{11} 22,485	{12} 20,903	{13} 25,160	{14} 29,487	{15} 24,425	{16} 24,425		Strr	exp	year	{1} 24,307	{2} 24,483	{3} 24,278	{4} 26,100	{5} 23,367	{6} 25,753	{7} 24,513	{8} 28,640	{9} 23,925	{10} 24,213	{11} 22,485	{12} 20,903	{13} 25,160	{14} 29,487	{15} 24,425	{16} 24,425
1	m10	2020		1	1	0.999039	1	0.999922	1	0.431326	1	1	0.998845	0.784139	1	0.18224	1	1		1	m10	2020		0.916825	0.986029	0.289959	0.57619	0.391852	0.902455	0.0139394	0.819999	0.955269	0.282044	0.0492255	0.612309	0.00391445	0.944162	0.944162
2	m10	2021	1		1	0.999702	0.999997	0.999985	1	0.497787	1	1	0.996894	0.722362	1	0.222475	1	1		2	m10	2021	0.916825		0.902947	0.338944	0.507664	0.451201	0.985534	0.0178941	0.740045	0.872485	0.239162	0.0392535	0.687058	0.00513193	0.972558	0.972558
3	m30	2020	1	1		0.998851	1	0.999901	1	0.420567	1	1	0.999034	0.793882	1	0.176088	1	1		3	m30	2020	0.986029	0.902947		0.28226	0.588112	0.382409	0.888609	0.0133613	0.833624	0.969224	0.289739	0.0510996	0.600153	0.00373933	0.930236	0.930236
4	m30	2021	0.999039	0.999702	0.998851		0.947601	1	0.999762	0.970589	0.992744	0.998313	0.709612	0.178628	1	0.789853	0.999553	0.999553		4	m30	2021	0.289959	0.338944	0.28226		0.11064	0.83653	0.347986	0.13696	0.201046	0.265813	0.0375224	0.00381127	0.576526	0.0503124	0.322228	0.322228
5	m50	2020	1	0.999997	1	0.947601		0.982818	0.999996	0.163202	1	1	1	0.977259	0.999034	0.0541234	0.999999	0.999999		5	m50	2020	0.57619	0.507664	0.588112	0.11064		0.161628	0.496239	0.003382	0.739577	0.614795	0.600153	0.148769	0.289739	0.000864914	0.52973	0.52973
6	m50	2021	0.999922	0.999985	0.999901	1	0.982818		0.999989	0.921762	0.998807	0.999833	0.82771	0.262774	1	0.664113	0.999973	0.999973		6	m50	2021	0.391852	0.451201	0.382409	0.83653	0.161628		0.462023	0.0926311	0.280641	0.362124	0.0584864	0.00648914	0.724017	0.0320213	0.431086	0.431086
7	m80	2020	1	1	1	0.999762	0.999996	0.999989		0.509588	1	1	0.996374	0.711091	1	0.230064	1	1		7	m80	2020	0.902455	0.985534	0.888609	0.347986	0.496239	0.462023		0.0186776	0.726432	0.858234	0.232235	0.0377182	0.700397	0.00537686	0.958106	0.958106
8	m80	2021	0.431326	0.497787	0.420567	0.970589	0.163202	0.921762	0.509588		0.302139	0.397292	0.0515398	0.00467075	0.758196	1	0.475618	0.475618		8	m80	2021	0.0139394	0.0178941	0.0133613	0.13696	0.003382	0.0926311	0.0186776		0.00795654	0.0121652	0.000816528	5.5463e-05	0.0446758	0.614592	0.0164901	0.0164901
9	Ng	2020	1	1	1	0.992744	1	0.998807	1	0.302139		1	0.999926	0.893224	0.999989	0.114362	1	1		9	Ng	2020	0.819999	0.740045	0.833624	0.201046	0.739577	0.280641	0.726432	0.00795654		0.863825	0.39361	0.0789273	0.463966	0.00214267	0.766104	0.766104
10	Ng	2021	1	1	1	0.998313	1	0.999833	1	0.397292	1		0.99936	0.814636	1	0.163107	1	1		10	Ng	2021	0.955269	0.872485	0.969224	0.265813	0.614795	0.362124	0.858234	0.0121652	0.863825		0.307212	0.055451	0.57378	0.00337943	0.899637	0.899637
11	Nd	2020	0.998845	0.996894	0.999034	0.709612	1	0.82771	0.996374	0.0515398	0.999926	0.99936		0.999769	0.955545	0.014774	0.997715	0.997715		11	Nd	2020	0.282044	0.239162	0.289739	0.0375224	0.600153	0.0584864	0.232235	0.000816528	0.39361	0.307212		0.349174	0.118104	0.000196672	0.252721	0.252721
12	Nd	2021	0.784139	0.722362	0.793882	0.178628	0.977259	0.262774	0.711091	0.00467075	0.893224	0.814636	0.999769		0.459541	0.00123747	0.743342	0.743342		12	Nd	2021	0.0492255	0.0392535	0.0510996	0.00381127	0.148769	0.00648914	0.0377182	5.5463e-05	0.0789273	0.055451	0.349174		0.0155354	1.26853e-05	0.0423198	0.0423198
13	LT	2020	1	1	1	1	0.999034	1	1	0.758196	0.999989	1	0.955545	0.459541		0.433348	1	1		13	LT	2020	0.612309	0.687058	0.600153	0.576526	0.289739	0.724017	0.700397	0.0446758	0.463966	0.57378	0.118104	0.0155354		0.0140498	0.662034	0.662034
14	LT	2021	0.18224	0.222475	0.176088	0.789853	0.0541234	0.664113	0.230064	1	0.114362	0.163107	0.014774	0.00123747	0.433348		0.208587	0.208587		14	LT	2021	0.00391445	0.00513193	0.00373933	0.0503124	0.000864914	0.0320213	0.00537686	0.614592	0.00214267	0.00337943	0.000196672	1.26853e-05	0.0140498		0.00469597	0.00469597
15	cont	2020	1	1	1	0.999553	0.999999	0.999973	1	0.475618	1	1	0.997715	0.743342	1	0.208587		1		15	cont	2020	0.944162	0.972558	0.930236	0.322228	0.52973	0.431086	0.958106	0.0164901	0.766104	0.899637	0.252721	0.0423198	0.662034	0.00469597		1
16	cont	2021	1	1	1	0.999553	0.999999	0.999973	1	0.475618	1	1	0.997715	0.743342	1	0.208587	1			16	cont	2021	0.944162	0.972558	0.930236	0.322228	0.52973	0.431086	0.958106	0.0164901	0.766104	0.899637	0.252721	0.0423198	0.662034	0.00469597	1
Qcr	exp	year	{1} 15,356	{2} 16,525	{3} 15,688	{4} 17,144	{5} 15,100	{6} 16,978	{7} 15,635	{8} 16,999	{9} 14,598	{10} 16,527	{11} 14,511	{12} 15,195	{13} 14,013	{14} 16,867	{15} 15,856	{16} 15,856		Qcr	exp	year	{1} 15,356	{2} 16,525	{3} 15,688	{4} 17,144	{5} 15,100	{6} 16,978	{7} 15,635	{8} 16,999	{9} 14,598	{10} 16,527	{11} 14,511	{12} 15,195	{13} 14,013	{14} 16,867	{15} 15,856	{16} 15,856
1	m10	2020		0.989309	1	0.764243	1	0.863552	1	0.852885	0.999907	0.989153	0.999663	1	0.964645	0.914233	1	1		1	m10	2020		0.183387	0.701666	0.0456838	0.76858	0.0683333	0.747407	0.065129	0.385151	0.182721	0.333798	0.853462	0.128545	0.0885547	0.564459	0.564459
2	m10	2021	0.989309		0.999693	0.999993	0.943685	1	0.999378	1	0.665191	1	0.599362	0.967164	0.259217	1	0.99998	0.99998		2	m10	2021	0.183387		0.3377	0.477062	0.107379	0.602074	0.308435	0.586015	0.0321408	0.998316	0.0256159	0.131929	0.00636359	0.694182	0.442542	0.442542
3	m30	2020	1	0.999693		0.933967	0.999996	0.974458	1	0.970907	0.994585	0.999685	0.988707	1	0.835376	0.988536	1	1		3	m30	2020	0.701666	0.3377		0.100209	0.499354	0.143429	0.951207	0.137459	0.214288	0.33666	0.180891	0.570832	0.0603889	0.180204	0.846041	0.846041
4	m30	2021	0.764243	0.999993	0.933967		0.576353	1	0.914943	1	0.241473	0.999993	0.200416	0.648896	0.058734	1	0.974872	0.974872		4	m30	2021	0.0456838	0.477062	0.100209		0.0236523	0.848298	0.0889223	0.86662	0.00575404	0.478355	0.00444681	0.0303839	0.000952621	0.748995	0.144181	0.144181
5	m50	2020	1	0.943685	0.999996	0.576353		0.701496	0.999999	0.686658	1	0.943143	0.999996	1	0.994734	0.779076	0.999909	0.999909		5	m50	2020	0.76858	0.107379	0.499354	0.0236523		0.0364671	0.538611	0.0346249	0.563473	0.106947	0.498542	0.91267	0.215547	0.0482895	0.385942	0.385942
6	m50	2021	0.863552	1	0.974458	1	0.701496		0.964387	1	0.335701	1	0.283865	0.768072	0.0907631	1	0.992814	0.992814		6	m50	2021	0.0683333	0.602074	0.143429	0.848298	0.0364671		0.128213	0.981367	0.00932306	0.603535	0.00725709	0.0463379	0.0016081	0.897468	0.201469	0.201469
7	m80	2020	1	0.999378	1	0.914943	0.999999	0.964387		0.959875	0.996733	0.999364	0.992706	1	0.864176	0.982925	1	1		7	m80	2020	0.747407	0.308435	0.951207	0.0889223	0.538611	0.128213		0.122763	0.236903	0.307458	0.200806	0.612821	0.0685293	0.161915	0.798498	0.798498
8	m80	2021	0.852885	1	0.970907	1	0.686658	1	0.959875		0.323156	1	0.272578	0.754398	0.0861349	1	0.991458	0.991458		8	m80	2021	0.065129	0.586015	0.137459	0.86662	0.0346249	0.981367	0.122763		0.00879651	0.587458	0.00684093	0.0440575	0.0015093	0.879025	0.193659	0.193659
9	Ng	2020	0.999907	0.665191	0.994585	0.241473	1	0.335701	0.996733	0.323156		0.663821	1	0.999996	0.999997	0.409764	0.979384	0.979384		9	Ng	2020	0.385151	0.0321408	0.214288	0.00575404	0.563473	0.00932306	0.236903	0.00879651		0.0319889	0.920329	0.492502	0.501575	0.0127971	0.15328	0.15328
10	Ng	2021	0.989153	1	0.999685	0.999993	0.943143	1	0.999364	1	0.663821		0.597961	0.966795	0.258246	1	0.99998	0.99998		10	Ng	2021	0.182721	0.998316	0.33666	0.478355	0.106947	0.603535	0.307458	0.587458	0.0319889		0.0254922	0.131417	0.00632951	0.695736	0.441306	0.441306
11	Nd	2020	0.999663	0.599362	0.988707	0.200416	0.999996	0.283865	0.992706	0.272578	1	0.597961		0.999974	1	0.351584	0.964024	0.964024		11	Nd	2020	0.333798	0.0256159	0.180891	0.00444681	0.498542	0.00725709	0.200806	0.00684093	0.920329	0.0254922		0.432405	0.56671	0.0100141	0.127749	0.127749
12	Nd	2021	1	0.967164	1	0.648896	1	0.768072	1	0.754398	0.999996	0.966795	0.999974		0.988228	0.837308	0.999983	0.999983		12	Nd	2021	0.853462	0.131929	0.570832	0.0303839	0.91267	0.0463379	0.612821	0.0440575	0.492502	0.131417	0.432405		0.178986	0.060884	0.447836	0.447836
13	LT	2020	0.964645	0.259217	0.835376	0.058734	0.994734	0.0907631	0.864176	0.0861349	0.999997	0.258246	1	0.988228		0.119958	0.726683	0.726683		13	LT	2020	0.128545	0.00636359	0.0603889	0.000952621	0.215547	0.0016081	0.0685293	0.0015093	0.501575	0.00632951	0.56671	0.178986		0.00227558	0.0398618	0.0398618
14	LT	2021	0.914233	1	0.988536	1	0.779076	1	0.982925	1	0.409764	1	0.351584	0.837308	0.119958		0.997511	0.997511		14	LT	2021	0.0885547	0.694182	0.180204	0.748995	0.0482895	0.897468	0.161915	0.879025	0.0127971	0.695736	0.0100141	0.060884	0.00227558		0.248936	0.248936
15	cont	2020	1	0.99998	1	0.974872	0.999909	0.992814	1	0.991458	0.979384	0.99998	0.964024	0.999983	0.726683	0.997511		1		15	cont	2020	0.564459	0.442542	0.846041	0.144181	0.385942	0.201469	0.798498	0.193659	0.15328	0.441306	0.127749	0.447836	0.0398618	0.248936		1
16	cont	2021	1	0.99998	1	0.974872	0.999909	0.992814	1	0.991458	0.979384	0.99998	0.964024	0.999983	0.726683	0.997511	1			16	cont	2021	0.564459	0.442542	0.846041	0.144181	0.385942	0.201469	0.798498	0.193659	0.15328	0.441306	0.127749	0.447836	0.0398618	0.248936	1
StPrr	exp	year	{1} 665,61	{2} 661,70	{3} 670,89	{4} 618,79	{5} 660,33	{6} 715,90	{7} 662,97	{8} 934,96	{9} 607,50	{10} 713,64	{11} 689,38	{12} 625,56	{13} 810,88	{14} 612,01	{15} 755,42	{16} 755,42		StPrr	exp	year	{1} 665,61	{2} 661,70	{3} 670,89	{4} 618,79	{5} 660,33	{6} 715,90	{7} 662,97	{8} 934,96	{9} 607,50	{10} 713,64	{11} 689,38	{12} 625,56	{13} 810,88	{14} 612,01	{15} 755,42	{16} 755,42
1	m10	2020		1	1	0.999999	1	0.999997	1	0.0591027	0.999978	0.999998	1	1	0.828029	0.999992	0.996527	0.996527		1	m10	2020		0.958153	0.94358	0.531708	0.94358	0.502044	0.971771	0.000959715	0.438446	0.52131	0.750311	0.592404	0.0585636	0.474483	0.23416	0.23416
2	m10	2021	1		1	1	1	0.999991	1	0.0522671	0.999991	0.999995	1	1	0.800509	0.999997	0.99465	0.99465		2	m10	2021	0.958153		0.901924	0.566392	0.985398	0.46959	0.986369	0.000830093	0.469654	0.488154	0.71097	0.62895	0.0524328	0.507125	0.214836	0.214836
3	m30	2020	1	1		0.999995	1	0.999999	1	0.0695859	0.999935	1	1	0.999999	0.861884	0.999974	0.99817	0.99817		3	m30	2020	0.94358	0.901924		0.486777	0.887454	0.54772	0.915462	0.00116598	0.398389	0.567885	0.804452	0.544791	0.0678143	0.43243	0.262228	0.262228
4	m30	2021	0.999999	1	0.999995		1	0.992425	0.999999	0.0124973	1	0.993981	0.99976	1	0.436068	1	0.881314	0.881314		4	m30	2021	0.531708	0.566392	0.486777		0.578751	0.199114	0.554975	0.000163517	0.879859	0.209494	0.347613	0.927681	0.0141991	0.927681	0.0743315	0.0743315
5	m50	2020	1	1	1	1		0.999988	1	0.0500568	0.999994	0.999993	1	1	0.790463	0.999998	0.993833	0.993833		5	m50	2020	0.94358	0.985398	0.887454	0.578751		0.458562	0.971771	0.000789012	0.480835	0.476875	0.69743	0.641931	0.0504305	0.518795	0.208387	0.208387
6	m50	2021	0.999997	0.999991	0.999999	0.992425	0.999988		0.999993	0.242326	0.979287	1	1	0.996313	0.993895	0.985783	1	1		6	m50	2021	0.502044	0.46959	0.54772	0.199114	0.458562		0.480022	0.00578272	0.153063	0.975863	0.72271	0.231477	0.208848	0.170334	0.597281	0.597281
7	m80	2020	1	1	1	0.999999	1	0.999993		0.0544097	0.999988	0.999996	1	1	0.809681	0.999996	0.99534	0.99534		7	m80	2020	0.971771	0.986369	0.915462	0.554975	0.971771	0.480022		0.000870311	0.459353	0.498817	0.723698	0.616939	0.0543643	0.496363	0.220992	0.220992
8	m80	2021	0.0591027	0.0522671	0.0695859	0.0124973	0.0500568	0.242326	0.0544097		0.00842394	0.229276	0.120199	0.0158082	0.938799	0.00986668	0.544661	0.544661		8	m80	2021	0.000959715	0.000830093	0.00116598	0.000163517	0.000789012	0.00578272	0.000870311		0.000105783	0.0053512	0.00228136	0.000212095	0.103626	0.000125931	0.0211677	0.0211677
9	Ng	2020	0.999978	0.999991	0.999935	1	0.999994	0.979287	0.999988	0.00842394		0.982776	0.998706	1	0.347024	1	0.809681	0.809681		9	Ng	2020	0.438446	0.469654	0.398389	0.879859	0.480835	0.153063	0.459353	0.000105783		0.161531	0.277142	0.80891	0.00981287	0.951833	0.0543643	0.0543643
10	Ng	2021	0.999998	0.999995	1	0.993981	0.999993	1	0.999996	0.229276	0.982776		1	0.997156	0.992316	0.98837	1	1		10	Ng	2021	0.52131	0.488154	0.567885	0.209494	0.476875	0.975863	0.498817	0.0053512	0.161531		0.745434	0.243092	0.198492	0.179542	0.576599	0.576599
11	Nd	2020	1	1	1	0.99976	1	1	1	0.120199	0.998706	1		0.999929	0.947649	0.999309	0.999892	0.999892		11	Nd	2020	0.750311	0.71097	0.804452	0.347613	0.69743	0.72271	0.723698	0.00228136	0.277142	0.745434		0.395231	0.110681	0.303979	0.379255	0.379255
12	Nd	2021	1	1	0.999999	1	1	0.996313	1	0.0158082	1	0.997156	0.999929		0.493883	1	0.915309	0.915309		12	Nd	2021	0.592404	0.62895	0.544791	0.927681	0.641931	0.231477	0.616939	0.000212095	0.80891	0.243092	0.395231		0.0176406	0.855983	0.089113	0.089113
13	LT	2020	0.828029	0.800509	0.861884	0.436068	0.790463	0.993895	0.809681	0.938799	0.347024	0.992316	0.947649	0.493883		0.381372	0.999988	0.999988		13	LT	2020	0.0585636	0.0524328	0.0678143	0.0141991	0.0504305	0.208848	0.0543643	0.103626	0.00981287	0.198492	0.110681	0.0176406		0.0113873	0.459353	0.459353
14	LT	2021	0.999992	0.999997	0.999974	1	0.999998	0.985783	0.999996	0.00986668	1	0.98837	0.999309	1	0.381372		0.840439	0.840439		14	LT	2021	0.474483	0.507125	0.43243	0.927681	0.518795	0.170334	0.496363	0.000125931	0.951833	0.179542	0.303979	0.855983	0.0113873		0.0617003	0.0617003
15	cont	2020	0.996527	0.99465	0.99817	0.881314	0.993833	1	0.99534	0.544661	0.809681	1	0.999892	0.915309	0.999988	0.840439		1		15	cont	2020	0.23416	0.214836	0.262228	0.0743315	0.208387	0.597281	0.220992	0.0211677	0.0543643	0.576599	0.379255	0.089113	0.459353	0.0617003		1
16	cont	2021	0.996527	0.99465	0.99817	0.881314	0.993833	1	0.99534	0.544661	0.809681	1	0.999892	0.915309	0.999988	0.840439	1			16	cont	2021	0.23416	0.214836	0.262228	0.0743315	0.208387	0.597281	0.220992	0.0211677	0.0543643	0.576599	0.379255	0.089113	0.459353	0.0617003	1
LFPrr	exp	year	{1} 76,382	{2} 69,967	{3} 71,778	{4} 69,967	{5} 72,006	{6} 102,62	{7} 76,362	{8} 121,28	{9} 62,474	{10} 72,299	{11} 74,580	{12} 72,299	{13} 106,09	{14} 90,957	{15} 78,130	{16} 78,130		LFPrr	exp	year	{1} 76,382	{2} 69,967	{3} 71,778	{4} 69,967	{5} 72,006	{6} 102,62	{7} 76,362	{8} 121,28	{9} 62,474	{10} 72,299	{11} 74,580	{12} 72,299	{13} 106,09	{14} 90,957	{15} 78,130	{16} 78,130
1	m10	2020		1	1	1	1	0.855101	1	0.134989	0.99953	1	1	1	0.717415	0.9992	1	1		1	m10	2020		0.644499	0.740321	0.644499	0.752706	0.0657735	0.998827	0.00264419	0.3201	0.768793	0.896716	0.768793	0.0385708	0.297794	0.899786	0.899786
2	m10	2021	1		1	1	1	0.579677	1	0.0480101	1	1	1	1	0.417992	0.97079	0.999999	0.999999		2	m10	2021	0.644499		0.896201	1	0.88325	0.0239273	0.645549	0.000751383	0.590131	0.86658	0.739831	0.86658	0.0132254	0.137274	0.557511	0.557511
3	m30	2020	1	1		1	1	0.665718	1	0.0651578	0.999997	1	1	1	0.500582	0.986677	1	1		3	m30	2020	0.740321	0.896201		0.896201	0.986919	0.0321995	0.741429	0.00107773	0.504134	0.970038	0.840055	0.970038	0.0180774	0.173304	0.647737	0.647737
4	m30	2021	1	1	1		1	0.579677	1	0.0480101	1	1	1	1	0.417992	0.97079	0.999999	0.999999		4	m30	2021	0.644499	1	0.896201		0.88325	0.0239273	0.645549	0.000751383	0.590131	0.86658	0.739831	0.86658	0.0132254	0.137274	0.557511	0.557511
5	m50	2020	1	1	1	1		0.676319	1	0.0676589	0.999996	1	1	1	0.511265	0.988054	1	1		5	m50	2020	0.752706	0.88325	0.986919	0.88325		0.0334031	0.75382	0.00112739	0.493838	0.983113	0.852882	0.983113	0.0187911	0.178314	0.659509	0.659509
6	m50	2021	0.855101	0.579677	0.665718	0.579677	0.676319		0.854421	0.989667	0.261467	0.689885	0.788717	0.689885	1	0.999943	0.906758	0.906758		6	m50	2021	0.0657735	0.0239273	0.0321995	0.0239273	0.0334031		0.0655745	0.184947	0.00644289	0.0350164	0.0500937	0.0350164	0.802344	0.403399	0.0848637	0.0848637
7	m80	2020	1	1	1	1	1	0.854421		0.134578	0.999537	1	1	1	0.716502	0.999188	1	1		7	m80	2020	0.998827	0.645549	0.741429	0.645549	0.75382	0.0655745		0.00263387	0.320799	0.769914	0.897879	0.769914	0.0384463	0.297129	0.898623	0.898623
8	m80	2021	0.134989	0.0480101	0.0651578	0.0480101	0.0676589	0.989667	0.134578		0.0124677	0.0710136	0.102455	0.0710136	0.998746	0.689885	0.174216	0.174216		8	m80	2021	0.00264419	0.000751383	0.00107773	0.000751383	0.00112739	0.184947	0.00263387		0.000163088	0.00119477	0.0018677	0.00119477	0.278481	0.0350164	0.00368661	0.00368661
9	Ng	2020	0.99953	1	0.999997	1	0.999996	0.261467	0.999537	0.0124677		0.999994	0.999909	0.999994	0.162787	0.770554	0.998243	0.998243		9	Ng	2020	0.3201	0.590131	0.504134	0.590131	0.493838	0.00644289	0.320799	0.000163088		0.480721	0.385904	0.480721	0.00337071	0.0467686	0.264032	0.264032
10	Ng	2021	1	1	1	1	1	0.689885	1	0.0710136	0.999994		1	1	0.525132	0.989667	1	1		10	Ng	2021	0.768793	0.86658	0.970038	0.86658	0.983113	0.0350164	0.769914	0.00119477	0.480721		0.869502	1	0.0197506	0.184947	0.674838	0.674838
11	Nd	2020	1	1	1	1	1	0.788717	1	0.102455	0.999909	1		1	0.633957	0.997156	1	1		11	Nd	2020	0.896716	0.739831	0.840055	0.739831	0.852882	0.0500937	0.897879	0.0018677	0.385904	0.869502		0.869502	0.0288603	0.243089	0.798226	0.798226
12	Nd	2021	1	1	1	1	1	0.689885	1	0.0710136	0.999994	1	1		0.525132	0.989667	1	1		12	Nd	2021	0.768793	0.86658	0.970038	0.86658	0.983113	0.0350164	0.769914	0.00119477	0.480721	1	0.869502		0.0197506	0.184947	0.674838	0.674838
13	LT	2020	0.717415	0.417992	0.500582	0.417992	0.511265	1	0.716502	0.998746	0.162787	0.525132	0.633957	0.525132		0.998786	0.79168	0.79168		13	LT	2020	0.0385708	0.0132254	0.0180774	0.0132254	0.0187911	0.802344	0.0384463	0.278481	0.00337071	0.0197506	0.0288603	0.0197506		0.279884	0.0506672	0.0506672
14	LT	2021	0.9992	0.97079	0.986677	0.97079	0.988054	0.999943	0.999188	0.689885	0.770554	0.989667	0.997156	0.989667	0.998786		0.999817	0.999817		14	LT	2021	0.297794	0.137274	0.173304	0.137274	0.178314	0.403399	0.297129	0.0350164	0.0467686	0.184947	0.243089	0.184947	0.279884		0.358583	0.358583
15	cont	2020	1	0.999999	1	0.999999	1	0.906758	1	0.174216	0.998243	1	1	1	0.79168	0.999817		1		15	cont	2020	0.899786	0.557511	0.647737	0.557511	0.659509	0.0848637	0.898623	0.00368661	0.264032	0.674838	0.798226	0.674838	0.0506672	0.358583		1
16	cont	2021	1	0.999999	1	0.999999	1	0.906758	1	0.174216	0.998243	1	1	1	0.79168	0.999817	1			16	cont	2021	0.899786	0.557511	0.647737	0.557511	0.659509	0.0848637	0.898623	0.00368661	0.264032	0.674838	0.798226	0.674838	0.0506672	0.358583	1
SePrr	exp	year	{1} 187,49	{2} 205,36	{3} 193,80	{4} 198,63	{5} 193,68	{6} 225,51	{7} 191,90	{8} 337,03	{9} 185,39	{10} 255,02	{11} 203,96	{12} 209,96	{13} 195,45	{14} 143,66	{15} 229,34	{16} 229,34		SePrr	exp	year	{1} 187,49	{2} 205,36	{3} 193,80	{4} 198,63	{5} 193,68	{6} 225,51	{7} 191,90	{8} 337,03	{9} 185,39	{10} 255,02	{11} 203,96	{12} 209,96	{13} 195,45	{14} 143,66	{15} 229,34	{16} 229,34
1	m10	2020		1	1	1	1	0.996496	1	0.00332312	1	0.718567	1	0.999993	1	0.986082	0.990942	0.990942		1	m10	2020		0.572368	0.841829	0.724587	0.844795	0.233765	0.888948	3.8282e-05	0.946749	0.0387282	0.602842	0.478421	0.801147	0.171312	0.190975	0.190975
2	m10	2021	1		1	1	1	0.999998	1	0.0147969	0.999999	0.959846	1	1	1	0.823851	0.999984	0.999984		2	m10	2021	0.572368		0.714373	0.831142	0.711553	0.52467	0.670307	0.000197013	0.528174	0.122731	0.964459	0.884195	0.753702	0.0575643	0.449548	0.449548
3	m30	2020	1	1		1	1	0.999516	1	0.00566174	1	0.83152	1	1	1	0.956694	0.998277	0.998277		3	m30	2020	0.841829	0.714373		0.878371	0.996972	0.318912	0.952188	6.84574e-05	0.790038	0.0594199	0.74779	0.609353	0.958234	0.119297	0.264884	0.264884
4	m30	2021	1	1	1		1	0.999932	1	0.0084871	1	0.898753	1	1	1	0.914818	0.999666	0.999666		4	m30	2021	0.724587	0.831142	0.878371		0.87538	0.397166	0.831367	0.000106657	0.675296	0.0812481	0.86602	0.719875	0.919801	0.088857	0.334172	0.334172
5	m50	2020	1	1	1	1		0.999495	1	0.00560526	1	0.829616	1	1	1	0.9575	0.998214	0.998214		5	m50	2020	0.844795	0.711553	0.996972	0.87538		0.317116	0.95521	6.7707e-05	0.792958	0.0589506	0.744924	0.606715	0.95521	0.120149	0.263308	0.263308
6	m50	2021	0.996496	0.999998	0.999516	0.999932	0.999495		0.99907	0.0703977	0.993971	0.999791	0.999996	1	0.99974	0.42429	1	1		6	m50	2021	0.233765	0.52467	0.318912	0.397166	0.317116		0.291344	0.00118233	0.209414	0.353203	0.496335	0.623011	0.344412	0.0135595	0.903387	0.903387
7	m80	2020	1	1	1	1	1	0.99907		0.00482724	1	0.800213	1	1	1	0.968175	0.997005	0.997005		7	m80	2020	0.888948	0.670307	0.952188	0.831367	0.95521	0.291344		5.75085e-05	0.836495	0.0523721	0.702951	0.56831	0.910569	0.133355	0.240775	0.240775
8	m80	2021	0.00332312	0.0147969	0.00566174	0.0084871	0.00560526	0.0703977	0.00482724		0.00278388	0.421104	0.0131939	0.0214425	0.00650724	0.000199083	0.0925008	0.0925008		8	m80	2021	3.8282e-05	0.000197013	6.84574e-05	0.000106657	6.7707e-05	0.00118233	5.75085e-05		3.14976e-05	0.0133898	0.000173392	0.000298511	7.96926e-05	6.57618e-07	0.001646	0.001646
9	Ng	2020	1	0.999999	1	1	1	0.993971	1	0.00278388		0.676281	0.999999	0.999978	1	0.991189	0.985727	0.985727		9	Ng	2020	0.946749	0.528174	0.790038	0.675296	0.792958	0.209414	0.836495	3.14976e-05		0.0333987	0.557455	0.438476	0.750086	0.192242	0.170154	0.170154
10	Ng	2021	0.718567	0.959846	0.83152	0.898753	0.829616	0.999791	0.800213	0.421104	0.676281		0.950108	0.982195	0.856668	0.071238	0.999962	0.999962		10	Ng	2021	0.0387282	0.122731	0.0594199	0.0812481	0.0589506	0.353203	0.0523721	0.0133898	0.0333987		0.112862	0.160006	0.0662359	0.00119931	0.418426	0.418426
11	Nd	2020	1	1	1	1	1	0.999996	1	0.0131939	0.999999	0.950108		1	1	0.845903	0.999967	0.999967		11	Nd	2020	0.602842	0.964459	0.74779	0.86602	0.744924	0.496335	0.702951	0.000173392	0.557455	0.112862		0.849166	0.787705	0.0631673	0.423657	0.423657
12	Nd	2021	0.999993	1	1	1	1	1	1	0.0214425	0.999978	0.982195	1		1	0.742288	0.999999	0.999999		12	Nd	2021	0.478421	0.884195	0.609353	0.719875	0.606715	0.623011	0.56831	0.000298511	0.438476	0.160006	0.849166		0.646293	0.0421588	0.540467	0.540467
13	LT	2020	1	1	1	1	1	0.99974	1	0.00650724	1	0.856668	1	1		0.944497	0.998978	0.998978		13	LT	2020	0.801147	0.753702	0.958234	0.919801	0.95521	0.344412	0.910569	7.96926e-05	0.750086	0.0662359	0.787705	0.646293		0.108035	0.287326	0.287326
14	LT	2021	0.986082	0.823851	0.956694	0.914818	0.9575	0.42429	0.968175	0.000199083	0.991189	0.071238	0.845903	0.742288	0.944497		0.352976	0.352976		14	LT	2021	0.171312	0.0575643	0.119297	0.088857	0.120149	0.0135595	0.133355	6.57618e-07	0.192242	0.00119931	0.0631673	0.0421588	0.108035		0.010076	0.010076
15	cont	2020	0.990942	0.999984	0.998277	0.999666	0.998214	1	0.997005	0.0925008	0.985727	0.999962	0.999967	0.999999	0.998978	0.352976		1		15	cont	2020	0.190975	0.449548	0.264884	0.334172	0.263308	0.903387	0.240775	0.001646	0.170154	0.418426	0.423657	0.540467	0.287326	0.010076		1
16	cont	2021	0.990942	0.999984	0.998277	0.999666	0.998214	1	0.997005	0.0925008	0.985727	0.999962	0.999967	0.999999	0.998978	0.352976	1			16	cont	2021	0.190975	0.449548	0.264884	0.334172	0.263308	0.903387	0.240775	0.001646	0.170154	0.418426	0.423657	0.540467	0.287326	0.010076	1
Se1000r	exp	year	{1} 4,2833	{2} 4,3965	{3} 4,2833	{4} 4,3642	{5} 4,2833	{6} 4,3318	{7} 4,3117	{8} 4,6228	{9} 4,2266	{10} 4,2025	{11} 4,2266	{12} 4,3318	{13} 4,7656	{14} 4,8167	{15} 4,2833	{16} 4,2833		Se1000r	exp	year	{1} 4,2833	{2} 4,3965	{3} 4,2833	{4} 4,3642	{5} 4,2833	{6} 4,3318	{7} 4,3117	{8} 4,6228	{9} 4,2266	{10} 4,2025	{11} 4,2266	{12} 4,3318	{13} 4,7656	{14} 4,8167	{15} 4,2833	{16} 4,2833
1	m10	2020		0.999888	1	0.999999	1	1	1	0.383042	1	0.999999	1	1	0.0392267	0.0143649	1	1		1	m10	2020		0.377925	1	0.527583	1	0.704104	0.824051	0.0114674	0.656931	0.527583	0.656931	0.704104	0.000593977	0.000190612	1	1
2	m10	2021	0.999888		0.999888	1	0.999888	1	0.999997	0.903169	0.990519	0.969398	0.990519	1	0.260738	0.118884	0.999888	0.999888		2	m10	2021	0.377925		0.377925	0.799997	0.377925	0.612903	0.507684	0.0832044	0.188889	0.135152	0.188889	0.612903	0.00641713	0.00224989	0.377925	0.377925
3	m30	2020	1	0.999888		0.999999	1	1	1	0.383042	1	0.999999	1	1	0.0392267	0.0143649	1	1		3	m30	2020	1	0.377925		0.527583	1	0.704104	0.824051	0.0114674	0.656931	0.527583	0.656931	0.704104	0.000593977	0.000190612	1	1
4	m30	2021	0.999999	1	0.999999		0.999999	1	1	0.784448	0.998925	0.994136	0.998925	1	0.161288	0.0678621	0.999999	0.999999		4	m30	2021	0.527583	0.799997	0.527583		0.527583	0.799997	0.681273	0.0492835	0.285154	0.210673	0.285154	0.799997	0.00333002	0.00113144	0.527583	0.527583
5	m50	2020	1	0.999888	1	0.999999		1	1	0.383042	1	0.999999	1	1	0.0392267	0.0143649	1	1		5	m50	2020	1	0.377925	1	0.527583		0.704104	0.824051	0.0114674	0.656931	0.527583	0.656931	0.704104	0.000593977	0.000190612	1	1
6	m50	2021	1	1	1	1	1		1	0.62692	0.999954	0.999462	0.999954	1	0.0946166	0.0372831	1	1		6	m50	2021	0.704104	0.612903	0.704104	0.799997	0.704104		0.874642	0.0281694	0.411831	0.314506	0.411831	1	0.00169249	0.000560096	0.704104	0.704104
7	m80	2020	1	0.999997	1	1	1	1		0.522412	0.999997	0.999928	0.999997	1	0.0663115	0.0252808	1	1		7	m80	2020	0.824051	0.507684	0.824051	0.681273	0.824051	0.874642		0.0195593	0.506089	0.394647	0.506089	0.874642	0.00110058	0.000359152	0.824051	0.824051
8	m80	2021	0.383042	0.903169	0.383042	0.784448	0.383042	0.62692	0.522412		0.175032	0.118884	0.175032	0.62692	0.998378	0.969398	0.383042	0.383042		8	m80	2021	0.0114674	0.0832044	0.0114674	0.0492835	0.0114674	0.0281694	0.0195593		0.00370956	0.00224989	0.00370956	0.0281694	0.267517	0.135152	0.0114674	0.0114674
9	Ng	2020	1	0.990519	1	0.998925	1	0.999954	0.999997	0.175032		1	1	0.999954	0.0128187	0.00445503	1	1		9	Ng	2020	0.656931	0.188889	0.656931	0.285154	0.656931	0.411831	0.506089	0.00370956		0.850251	1	0.411831	0.000168188	5.26941e-05	0.656931	0.656931
10	Ng	2021	0.999999	0.969398	0.999999	0.994136	0.999999	0.999462	0.999928	0.118884	1		1	0.999462	0.00783004	0.00269377	0.999999	0.999999		10	Ng	2021	0.527583	0.135152	0.527583	0.210673	0.527583	0.314506	0.394647	0.00224989	0.850251		0.850251	0.314506	9.75949e-05	3.03725e-05	0.527583	0.527583
11	Nd	2020	1	0.990519	1	0.998925	1	0.999954	0.999997	0.175032	1	1		0.999954	0.0128187	0.00445503	1	1		11	Nd	2020	0.656931	0.188889	0.656931	0.285154	0.656931	0.411831	0.506089	0.00370956	1	0.850251		0.411831	0.000168188	5.26941e-05	0.656931	0.656931
12	Nd	2021	1	1	1	1	1	1	1	0.62692	0.999954	0.999462	0.999954		0.0946166	0.0372831	1	1		12	Nd	2021	0.704104	0.612903	0.704104	0.799997	0.704104	1	0.874642	0.0281694	0.411831	0.314506	0.411831		0.00169249	0.000560096	0.704104	0.704104
13	LT	2020	0.0392267	0.260738	0.0392267	0.161288	0.0392267	0.0946166	0.0663115	0.998378	0.0128187	0.00783004	0.0128187	0.0946166		1	0.0392267	0.0392267		13	LT	2020	0.000593977	0.00641713	0.000593977	0.00333002	0.000593977	0.00169249	0.00110058	0.267517	0.000168188	9.75949e-05	0.000168188	0.00169249		0.688646	0.000593977	0.000593977
14	LT	2021	0.0143649	0.118884	0.0143649	0.0678621	0.0143649	0.0372831	0.0252808	0.969398	0.00445503	0.00269377	0.00445503	0.0372831	1		0.0143649	0.0143649		14	LT	2021	0.000190612	0.00224989	0.000190612	0.00113144	0.000190612	0.000560096	0.000359152	0.135152	5.26941e-05	3.03725e-05	5.26941e-05	0.000560096	0.688646		0.000190612	0.000190612
15	cont	2020	1	0.999888	1	0.999999	1	1	1	0.383042	1	0.999999	1	1	0.0392267	0.0143649		1		15	cont	2020	1	0.377925	1	0.527583	1	0.704104	0.824051	0.0114674	0.656931	0.527583	0.656931	0.704104	0.000593977	0.000190612		1
16	cont	2021	1	0.999888	1	0.999999	1	1	1	0.383042	1	0.999999	1	1	0.0392267	0.0143649	1			16	cont	2021	1	0.377925	1	0.527583	1	0.704104	0.824051	0.0114674	0.656931	0.527583	0.656931	0.704104	0.000593977	0.000190612	1
